# Supplementary material for: Differences of genomic alterations and heavy metals in non-small cell lung cancer with different histological subtypes
Source: J Cancer Res Clin Oncol. 2023 May 31;149(12):9999–10013. doi: 10.1007/s00432-023-04929-2 (PMC10423170; doi:10.1007/s00432-023-04929-2)
Supplement: Supplementary file 2 — Supplementary file2 (XLSX 16 KB) [file 432_2023_4929_MOESM2_ESM.xlsx]

## Sheet: Table S1
Table S1 The panel of 82 known cancer genes for NGS.
ABCB1	CDKN2A	ERBB4	GNAS	MTRR	PIK3CA	SOD2
ABCC4	CMPK1	ERCC1	GSTP1	NCF4	PTEN	STK11
AKT1	CTNNB1	ESR1	HRAS	NOS3	RAC2	TP53
ALK	CYBA	ESR2	IDH1	NOTCH1	RB1	TPMT
APC	CYP19A1	FBXW7	IDH2	NQO1	RET	TYMS
ATIC	CYP2D6	FGFR2	KDR	NRAS	ROS1	UGT1A1
ATM	DCK	FGFR3	KIT	NT5C2	RRM1	UMPS
BRAF	DHFR	FOLR3	KRAS	NTRK1	SEMA3C	VHL
C8orf34	DPYD	GALNT14	MAP2K1	NTRK2	SLC19A1	XPC
CBR3	DYNC2H1	GGH	MET	NTRK3	SLC29A1	XRCC1
CDA	EGFR	GNA11	MTHFR	PAPD7	SMAD4
CDC5L	ERBB2	GNAQ	MTOR	PDGFRA	SMO
