# Supplementary material for: Differences of genomic alterations and heavy metals in non-small cell lung cancer with different histological subtypes
Source: J Cancer Res Clin Oncol. 2023 May 31;149(12):9999–10013. doi: 10.1007/s00432-023-04929-2 (PMC10423170; doi:10.1007/s00432-023-04929-2)
Supplement: Supplementary file 3 — Supplementary file3 (XLSX 18 KB) [file 432_2023_4929_MOESM3_ESM.xlsx]

## Sheet: Table S2
Table S2A Summary for Tissue-NSCLC (n=91).					Table S2B geneSummary for Tissue-NSCLC (n=91).										Table S2C Summary for ctDNA-NSCLC (n=89).					Table S2D geneSummary for ctDNA-NSCLC (n=89).
ID	summary	Mean	Median		Hugo_Symbol	Frame_Shift_Del	Frame_Shift_Ins	In_Frame_Del	In_Frame_Ins	Missense_Mutation	Nonsense_Mutation	Splice_Site	total		ID	summary	Mean	Median		Hugo_Symbol	Frame_Shift_Del	Frame_Shift_Ins	In_Frame_Del	In_Frame_Ins	Missense_Mutation	Nonsense_Mutation	Splice_Site	total
NCBI_Build	NA	NA	NA		TP53	0	2	0	1	55	10	2	70		NCBI_Build	NA	NA	NA		TP53	1	2	0	0	14	8	5	30
Center	NA	NA	NA		EGFR	0	0	29	1	29	0	0	59		Center	NA	NA	NA		EGFR	0	0	11	0	20	0	0	31
Samples	86	NA	NA		RB1	0	0	0	0	1	7	0	8		Samples	54	NA	NA		RET	0	0	0	0	0	0	6	6
nGenes	25	NA	NA		FBXW7	0	0	0	0	0	1	6	7		nGenes	17	NA	NA		PIK3CA	0	0	0	2	2	0	0	4
Frame_Shift_Del	2	0.023	0		CTNNB1	0	0	1	0	5	0	0	6		Frame_Shift_Del	1	0.019	0		RB1	0	0	0	0	1	1	2	4
Frame_Shift_Ins	3	0.035	0		KRAS	0	0	0	0	5	1	0	6		Frame_Shift_Ins	3	0.056	0		KRAS	0	0	0	0	3	0	0	3
In_Frame_Del	31	0.36	0		PIK3CA	0	0	0	0	6	0	0	6		In_Frame_Del	11	0.204	0		ALK	0	0	0	0	2	0	0	2
In_Frame_Ins	3	0.035	0		APC	0	1	0	0	1	3	0	5		In_Frame_Ins	2	0.037	0		CTNNB1	0	0	0	0	2	0	0	2
Missense_Mutation	122	1.419	1		CDKN2A	0	0	0	0	1	2	1	4		Missense_Mutation	52	0.963	1		FGFR2	0	0	0	0	2	0	0	2
Nonsense_Mutation	24	0.279	0		PDGFRA	1	0	0	0	2	0	0	3		Nonsense_Mutation	9	0.167	0		STK11	0	1	0	0	1	0	0	2
Splice_Site	10	0.116	0		ALK	0	0	0	0	2	0	0	2		Splice_Site	15	0.278	0		CYP2D6	0	0	0	0	0	0	1	1
total	195	2.267	2		BRAF	0	0	0	0	2	0	0	2		total	93	1.722	2		ERBB2	0	0	0	0	0	0	1	1
					CDA	0	0	0	0	2	0	0	2							ERBB4	0	0	0	0	1	0	0	1
					ERBB2	0	0	0	1	1	0	0	2							GSTP1	0	0	0	0	1	0	0	1
					KIT	0	0	0	0	2	0	0	2							SMAD4	0	0	0	0	1	0	0	1
					SMAD4	0	0	0	0	2	0	0	2							TPMT	0	0	0	0	1	0	0	1
					ABCB1	0	0	0	0	1	0	0	1							XRCC1	0	0	0	0	1	0	0	1
					GNA11	0	0	0	0	1	0	0	1
					HRAS	0	0	0	0	1	0	0	1
					MET	0	0	1	0	0	0	0	1
					NTRK1	0	0	0	0	1	0	0	1
					NTRK3	0	0	0	0	1	0	0	1
					RET	0	0	0	0	1	0	0	1
					ROS1	0	0	0	0	0	0	1	1
					STK11	1	0	0	0	0	0	0	1
