# Supplementary material for: Differences of genomic alterations and heavy metals in non-small cell lung cancer with different histological subtypes
Source: J Cancer Res Clin Oncol. 2023 May 31;149(12):9999–10013. doi: 10.1007/s00432-023-04929-2 (PMC10423170; doi:10.1007/s00432-023-04929-2)
Supplement: Supplementary file 4 — Supplementary file4 (XLSX 19 KB) [file 432_2023_4929_MOESM4_ESM.xlsx]

## Sheet: Table S3
Table S3A Summary for Tissue-LUAD (n=79).					Table S3B geneSummary for Tissue-LUAD (n=79).										Table S3C Summary for ctDNA-LUAD (n=69).					Table S3D geneSummary for ctDNA-LUAD (n=69).										Table S3E Summary for Tissue-LUSC (n=12).					Table S3F geneSummary for Tissue-LUSC (n=12).							Table S3G Summary for ctDNA-LUSC (n=20).					Table S3H geneSummary for ctDNA-LUSC (n=20).
ID	summary	Mean	Median		Hugo_Symbol	Frame_Shift_Del	Frame_Shift_Ins	In_Frame_Del	In_Frame_Ins	Missense_Mutation	Nonsense_Mutation	Splice_Site	total		ID	summary	Mean	Median		Hugo_Symbol	Frame_Shift_Del	Frame_Shift_Ins	In_Frame_Del	In_Frame_Ins	Missense_Mutation	Nonsense_Mutation	Splice_Site	total		ID	summary	Mean	Median		Hugo_Symbol	In_Frame_Del	Missense_Mutation	Nonsense_Mutation	Splice_Site	total		ID	summary	Mean	Median		Hugo_Symbol	Frame_Shift_Ins	Missense_Mutation
NCBI_Build	NA	NA	NA		TP53	0	2	0	1	45	8	0	56		NCBI_Build	NA	NA	NA		EGFR	0	0	11	0	20	0	0	31		NCBI_Build	NA	NA	NA		TP53	0	10	2	2	14		NCBI_Build	NA	NA	NA		TP53	1	5
Center	NA	NA	NA		EGFR	0	0	28	1	26	0	0	55		Center	NA	NA	NA		TP53	1	1	0	0	9	7	5	23		Center	NA	NA	NA		EGFR	1	3	0	0	4		Center	NA	NA	NA		RB1	0	0
Samples	73	NA	NA		FBXW7	0	0	0	0	0	1	6	7		Samples	42	NA	NA		RET	0	0	0	0	0	0	4	4		Samples	12	NA	NA		PIK3CA	0	2	0	0	2		Samples	11	NA	NA		RET	0	0
nGenes	21	NA	NA		CTNNB1	0	0	1	0	5	0	0	6		nGenes	14	NA	NA		KRAS	0	0	0	0	3	0	0	3		nGenes	11	NA	NA		RB1	0	0	2	0	2		nGenes	8	NA	NA		ERBB4	0	1
Frame_Shift_Del	2	0.027	0		KRAS	0	0	0	0	5	1	0	6		Frame_Shift_Del	1	0.024	0		PIK3CA	0	0	0	2	1	0	0	3		In_Frame_Del	1	0.083	0		ABCB1	0	1	0	0	1		Frame_Shift_Ins	1	0.091	0		FGFR2	0	1
Frame_Shift_Ins	3	0.041	0		RB1	0	0	0	0	1	5	0	6		Frame_Shift_Ins	2	0.048	0		ALK	0	0	0	0	2	0	0	2		Missense_Mutation	21	1.75	2		CDKN2A	0	1	0	0	1		Missense_Mutation	10	0.909	1		GSTP1	0	1
In_Frame_Del	30	0.411	0		APC	0	1	0	0	1	3	0	5		In_Frame_Del	11	0.262	0		CTNNB1	0	0	0	0	2	0	0	2		Nonsense_Mutation	4	0.333	0		ERBB2	0	1	0	0	1		Nonsense_Mutation	1	0.091	0		PIK3CA	0	1
In_Frame_Ins	3	0.041	0		PIK3CA	0	0	0	0	4	0	0	4		In_Frame_Ins	2	0.048	0		RB1	0	0	0	0	1	1	0	2		Splice_Site	3	0.25	0		GNA11	0	1	0	0	1		Splice_Site	4	0.364	0		XRCC1	0	1
Missense_Mutation	101	1.384	1		CDKN2A	0	0	0	0	0	2	1	3		Missense_Mutation	42	1	1		STK11	0	1	0	0	1	0	0	2		total	29	2.417	2		KIT	0	1	0	0	1		total	16	1.455	1
Nonsense_Mutation	20	0.274	0		PDGFRA	1	0	0	0	2	0	0	3		Nonsense_Mutation	8	0.19	0		CYP2D6	0	0	0	0	0	0	1	1							RET	0	1	0	0	1
Splice_Site	7	0.096	0		ALK	0	0	0	0	2	0	0	2		Splice_Site	11	0.262	0		ERBB2	0	0	0	0	0	0	1	1							ROS1	0	0	0	1	1
total	166	2.274	2		BRAF	0	0	0	0	2	0	0	2		total	77	1.833	2		FGFR2	0	0	0	0	1	0	0	1
					CDA	0	0	0	0	2	0	0	2							SMAD4	0	0	0	0	1	0	0	1
					SMAD4	0	0	0	0	2	0	0	2							TPMT	0	0	0	0	1	0	0	1
					ERBB2	0	0	0	1	0	0	0	1
					HRAS	0	0	0	0	1	0	0	1
					KIT	0	0	0	0	1	0	0	1
					MET	0	0	1	0	0	0	0	1
					NTRK1	0	0	0	0	1	0	0	1
					NTRK3	0	0	0	0	1	0	0	1
					STK11	1	0	0	0	0	0	0	1
[truncated: 3 more columns]
