# Supplementary material for: Differences of genomic alterations and heavy metals in non-small cell lung cancer with different histological subtypes
Source: J Cancer Res Clin Oncol. 2023 May 31;149(12):9999–10013. doi: 10.1007/s00432-023-04929-2 (PMC10423170; doi:10.1007/s00432-023-04929-2)
Supplement: Supplementary file 6 — Supplementary file6 (XLSX 36 KB) [file 432_2023_4929_MOESM6_ESM.xlsx]

## Sheet: Table S5
Table S5A Interactions of all mutated genes in LUAD group (n=148).											Table S5B Interactions of all mutated genes in LUSC group (n=32).
gene1	gene2	pValue	oddsRatio	0	11	1	10	Event	pair		gene1	gene2	pValue	oddsRatio	0	11	1	10	Event	pair
KRAS	EGFR	0.0015649	0.0630316	35	1	71	8	Mutually_Exclusive	EGFR, KRAS		KIT	ERBB2	0.0416667	Inf	23	1	0	0	Co_Occurence	ERBB2, KIT
FBXW7	CDKN2A	0.00932747	38.2209	107	2	1	5	Co_Occurence	CDKN2A, FBXW7		GSTP1	FGFR2	0.0416667	Inf	23	1	0	0	Co_Occurence	FGFR2, GSTP1
KRAS	STK11	0.0157955	27.6124	105	2	1	7	Co_Occurence	KRAS, STK11		ERBB4	RB1	0.166667	Inf	20	1	3	0	Co_Occurence	ERBB4, RB1
CDA	BRAF	0.0346301	79.5039	112	1	1	1	Co_Occurence	BRAF, CDA		GNA11	RB1	0.166667	Inf	20	1	3	0	Co_Occurence	GNA11, RB1
CTNNB1	NTRK3	0.0695652	Inf	107	1	0	7	Co_Occurence	CTNNB1, NTRK3		ROS1	RB1	0.166667	Inf	20	1	3	0	Co_Occurence	RB1, ROS1
KRAS	HRAS	0.0782609	Inf	106	1	0	8	Co_Occurence	HRAS, KRAS		FGFR2	TP53	0.208333	0	4	0	19	1	Mutually_Exclusive	FGFR2, TP53
BRAF	APC	0.085431	24.4851	109	1	4	1	Co_Occurence	APC, BRAF		GSTP1	TP53	0.208333	0	4	0	19	1	Mutually_Exclusive	GSTP1, TP53
CDA	APC	0.085431	24.4851	109	1	4	1	Co_Occurence	APC, CDA		PIK3CA	EGFR	0.342885	4.30947	19	1	2	2	Co_Occurence	EGFR, PIK3CA
TP53	PIK3CA	0.100532	0.220183	38	2	5	70	Mutually_Exclusive	PIK3CA, TP53		PIK3CA	TP53	0.521245	0.488208	4	2	17	1	Mutually_Exclusive	PIK3CA, TP53
RB1	BRAF	0.134859	14.2376	106	1	1	7	Co_Occurence	BRAF, RB1		RET	TP53	0.521245	0.488208	4	2	17	1	Mutually_Exclusive	RET, TP53
EGFR	BRAF	0.137757	0	41	0	2	72	Mutually_Exclusive	BRAF, EGFR		RB1	TP53	1	0.759576	4	3	16	1	Mutually_Exclusive	RB1, TP53
EGFR	CDA	0.137757	0	41	0	2	72	Mutually_Exclusive	CDA, EGFR		EGFR	RB1	1	0	17	0	4	3	Mutually_Exclusive	EGFR, RB1
EGFR	ERBB2	0.137757	0	41	0	2	72	Mutually_Exclusive	EGFR, ERBB2		PIK3CA	RB1	1	0	17	0	4	3	Mutually_Exclusive	PIK3CA, RB1
RET	EGFR	0.146378	0.190584	40	1	71	3	Mutually_Exclusive	EGFR, RET		RET	RB1	1	0	17	0	4	3	Mutually_Exclusive	RB1, RET
RET	TP53	0.146378	0.190584	40	1	71	3	Mutually_Exclusive	RET, TP53		TP53	EGFR	1	Inf	5	3	0	16	Co_Occurence	EGFR, TP53
CTNNB1	TP53	0.147807	0.333829	38	3	69	5	Mutually_Exclusive	CTNNB1, TP53		ABCB1	TP53	1	Inf	5	1	18	0	Co_Occurence	ABCB1, TP53
STK11	CTNNB1	0.196108	7.22265	105	1	7	2	Co_Occurence	CTNNB1, STK11		CDKN2A	TP53	1	Inf	5	1	18	0	Co_Occurence	CDKN2A, TP53
SMAD4	RB1	0.196108	7.22265	105	1	7	2	Co_Occurence	RB1, SMAD4		ERBB2	TP53	1	Inf	5	1	18	0	Co_Occurence	ERBB2, TP53
KRAS	CDKN2A	0.218647	6.29239	104	1	2	8	Co_Occurence	CDKN2A, KRAS		ERBB4	TP53	1	Inf	5	1	18	0	Co_Occurence	ERBB4, TP53
TP53	FBXW7	0.253869	3.783	42	6	1	66	Co_Occurence	FBXW7, TP53		GNA11	TP53	1	Inf	5	1	18	0	Co_Occurence	GNA11, TP53
RET	KRAS	0.281434	4.19897	103	1	8	3	Co_Occurence	KRAS, RET		KIT	TP53	1	Inf	5	1	18	0	Co_Occurence	KIT, TP53
PDGFRA	EGFR	0.291533	Inf	43	3	69	0	Co_Occurence	EGFR, PDGFRA		ROS1	TP53	1	Inf	5	1	18	0	Co_Occurence	ROS1, TP53
CDKN2A	TP53	0.291533	Inf	43	3	69	0	Co_Occurence	CDKN2A, TP53		XRCC1	TP53	1	Inf	5	1	18	0	Co_Occurence	TP53, XRCC1
EGFR	CYP2D6	0.373913	0	42	0	1	72	Mutually_Exclusive	CYP2D6, EGFR		ABCB1	RB1	1	0	19	0	4	1	Mutually_Exclusive	ABCB1, RB1
TP53	CYP2D6	0.373913	0	42	0	1	72	Mutually_Exclusive	CYP2D6, TP53		CDKN2A	RB1	1	0	19	0	4	1	Mutually_Exclusive	CDKN2A, RB1
EGFR	FGFR2	0.373913	0	42	0	1	72	Mutually_Exclusive	EGFR, FGFR2		ERBB2	RB1	1	0	19	0	4	1	Mutually_Exclusive	ERBB2, RB1
TP53	FGFR2	0.373913	0	42	0	1	72	Mutually_Exclusive	FGFR2, TP53		FGFR2	RB1	1	0	19	0	4	1	Mutually_Exclusive	FGFR2, RB1
EGFR	HRAS	0.373913	0	42	0	1	72	Mutually_Exclusive	EGFR, HRAS		GSTP1	RB1	1	0	19	0	4	1	Mutually_Exclusive	GSTP1, RB1
TP53	HRAS	0.373913	0	42	0	1	72	Mutually_Exclusive	HRAS, TP53		KIT	RB1	1	0	19	0	4	1	Mutually_Exclusive	KIT, RB1
TP53	KIT	0.373913	0	42	0	1	72	Mutually_Exclusive	KIT, TP53		XRCC1	RB1	1	0	19	0	4	1	Mutually_Exclusive	RB1, XRCC1
EGFR	MET	0.373913	0	42	0	1	72	Mutually_Exclusive	EGFR, MET		RET	EGFR	1	0	18	0	3	3	Mutually_Exclusive	EGFR, RET
TP53	MET	0.373913	0	42	0	1	72	Mutually_Exclusive	MET, TP53		ABCB1	EGFR	1	0	20	0	3	1	Mutually_Exclusive	ABCB1, EGFR
TP53	NTRK1	0.373913	0	42	0	1	72	Mutually_Exclusive	NTRK1, TP53		CDKN2A	EGFR	1	0	20	0	3	1	Mutually_Exclusive	CDKN2A, EGFR
TP53	NTRK3	0.373913	0	42	0	1	72	Mutually_Exclusive	NTRK3, TP53		ERBB2	EGFR	1	0	20	0	3	1	Mutually_Exclusive	EGFR, ERBB2
EGFR	TPMT	0.373913	0	42	0	1	72	Mutually_Exclusive	EGFR, TPMT		ERBB4	EGFR	1	0	20	0	3	1	Mutually_Exclusive	EGFR, ERBB4
TP53	EGFR	0.4331	0.717888	14	43	29	29	Mutually_Exclusive	EGFR, TP53		FGFR2	EGFR	1	0	20	0	3	1	Mutually_Exclusive	EGFR, FGFR2
TP53	CDA	0.527689	Inf	43	2	0	70	Co_Occurence	CDA, TP53		GNA11	EGFR	1	0	20	0	3	1	Mutually_Exclusive	EGFR, GNA11
CDKN2A	EGFR	0.554857	0.292001	41	1	71	2	Mutually_Exclusive	CDKN2A, EGFR		GSTP1	EGFR	1	0	20	0	3	1	Mutually_Exclusive	EGFR, GSTP1
STK11	EGFR	0.554857	0.292001	41	1	71	2	Mutually_Exclusive	EGFR, STK11		KIT	EGFR	1	0	20	0	3	1	Mutually_Exclusive	EGFR, KIT
SMAD4	TP53	0.554857	0.292001	41	1	71	2	Mutually_Exclusive	SMAD4, TP53		ROS1	EGFR	1	0	20	0	3	1	Mutually_Exclusive	EGFR, ROS1
STK11	TP53	0.554857	0.292001	41	1	71	2	Mutually_Exclusive	STK11, TP53		XRCC1	EGFR	1	0	20	0	3	1	Mutually_Exclusive	EGFR, XRCC1
ALK	EGFR	0.629048	0.588597	41	2	70	2	Mutually_Exclusive	ALK, EGFR		RET	PIK3CA	1	0	18	0	3	3	Mutually_Exclusive	PIK3CA, RET
ALK	TP53	0.629048	0.588597	41	2	70	2	Mutually_Exclusive	ALK, TP53		ABCB1	PIK3CA	1	0	20	0	3	1	Mutually_Exclusive	ABCB1, PIK3CA
EGFR	APC	0.649099	2.45388	42	4	1	68	Co_Occurence	APC, EGFR		CDKN2A	PIK3CA	1	0	20	0	3	1	Mutually_Exclusive	CDKN2A, PIK3CA
CTNNB1	EGFR	0.708075	1.8544	41	6	66	2	Co_Occurence	CTNNB1, EGFR		ERBB2	PIK3CA	1	0	20	0	3	1	Mutually_Exclusive	ERBB2, PIK3CA
FBXW7	EGFR	0.710221	1.52451	41	5	67	2	Co_Occurence	EGFR, FBXW7		ERBB4	PIK3CA	1	0	20	0	3	1	Mutually_Exclusive	ERBB4, PIK3CA
PIK3CA	EGFR	0.710221	1.52451	41	5	67	2	Co_Occurence	EGFR, PIK3CA		FGFR2	PIK3CA	1	0	20	0	3	1	Mutually_Exclusive	FGFR2, PIK3CA
PIK3CA	FBXW7	1	0	101	0	7	7	Mutually_Exclusive	FBXW7, PIK3CA		GNA11	PIK3CA	1	0	20	0	3	1	Mutually_Exclusive	GNA11, PIK3CA
RET	ALK	1	0	107	0	4	4	Mutually_Exclusive	ALK, RET		GSTP1	PIK3CA	1	0	20	0	3	1	Mutually_Exclusive	GSTP1, PIK3CA
CYP2D6	KRAS	1	0	105	0	9	1	Mutually_Exclusive	CYP2D6, KRAS		KIT	PIK3CA	1	0	20	0	3	1	Mutually_Exclusive	KIT, PIK3CA
FGFR2	KRAS	1	0	105	0	9	1	Mutually_Exclusive	FGFR2, KRAS		ROS1	PIK3CA	1	0	20	0	3	1	Mutually_Exclusive	PIK3CA, ROS1
KIT	KRAS	1	0	105	0	9	1	Mutually_Exclusive	KIT, KRAS		XRCC1	PIK3CA	1	0	20	0	3	1	Mutually_Exclusive	PIK3CA, XRCC1
MET	KRAS	1	0	105	0	9	1	Mutually_Exclusive	KRAS, MET		ABCB1	RET	1	0	20	0	3	1	Mutually_Exclusive	ABCB1, RET
NTRK1	KRAS	1	0	105	0	9	1	Mutually_Exclusive	KRAS, NTRK1		CDKN2A	RET	1	0	20	0	3	1	Mutually_Exclusive	CDKN2A, RET
NTRK3	KRAS	1	0	105	0	9	1	Mutually_Exclusive	KRAS, NTRK3		ERBB2	RET	1	0	20	0	3	1	Mutually_Exclusive	ERBB2, RET
TPMT	KRAS	1	0	105	0	9	1	Mutually_Exclusive	KRAS, TPMT		ERBB4	RET	1	0	20	0	3	1	Mutually_Exclusive	ERBB4, RET
ALK	APC	1	0	106	0	5	4	Mutually_Exclusive	ALK, APC		FGFR2	RET	1	0	20	0	3	1	Mutually_Exclusive	FGFR2, RET
RET	APC	1	0	106	0	5	4	Mutually_Exclusive	APC, RET		GNA11	RET	1	0	20	0	3	1	Mutually_Exclusive	GNA11, RET
CDKN2A	ALK	1	0	108	0	4	3	Mutually_Exclusive	ALK, CDKN2A		GSTP1	RET	1	0	20	0	3	1	Mutually_Exclusive	GSTP1, RET
PDGFRA	ALK	1	0	108	0	4	3	Mutually_Exclusive	ALK, PDGFRA		KIT	RET	1	0	20	0	3	1	Mutually_Exclusive	KIT, RET
SMAD4	ALK	1	0	108	0	4	3	Mutually_Exclusive	ALK, SMAD4		ROS1	RET	1	0	20	0	3	1	Mutually_Exclusive	RET, ROS1
STK11	ALK	1	0	108	0	4	3	Mutually_Exclusive	ALK, STK11		XRCC1	RET	1	0	20	0	3	1	Mutually_Exclusive	RET, XRCC1
CDKN2A	RET	1	0	108	0	4	3	Mutually_Exclusive	CDKN2A, RET		CDKN2A	ABCB1	1	0	22	0	1	1	Mutually_Exclusive	ABCB1, CDKN2A
PDGFRA	RET	1	0	108	0	4	3	Mutually_Exclusive	PDGFRA, RET		ERBB2	ABCB1	1	0	22	0	1	1	Mutually_Exclusive	ABCB1, ERBB2
SMAD4	RET	1	0	108	0	4	3	Mutually_Exclusive	RET, SMAD4		ERBB4	ABCB1	1	0	22	0	1	1	Mutually_Exclusive	ABCB1, ERBB4
STK11	RET	1	0	108	0	4	3	Mutually_Exclusive	RET, STK11		FGFR2	ABCB1	1	0	22	0	1	1	Mutually_Exclusive	ABCB1, FGFR2
CTNNB1	CDKN2A	1	0	104	0	3	8	Mutually_Exclusive	CDKN2A, CTNNB1		GNA11	ABCB1	1	0	22	0	1	1	Mutually_Exclusive	ABCB1, GNA11
RB1	CDKN2A	1	0	104	0	3	8	Mutually_Exclusive	CDKN2A, RB1		GSTP1	ABCB1	1	0	22	0	1	1	Mutually_Exclusive	ABCB1, GSTP1
CTNNB1	PDGFRA	1	0	104	0	3	8	Mutually_Exclusive	CTNNB1, PDGFRA		KIT	ABCB1	1	0	22	0	1	1	Mutually_Exclusive	ABCB1, KIT
RB1	PDGFRA	1	0	104	0	3	8	Mutually_Exclusive	PDGFRA, RB1		ROS1	ABCB1	1	0	22	0	1	1	Mutually_Exclusive	ABCB1, ROS1
CTNNB1	SMAD4	1	0	104	0	3	8	Mutually_Exclusive	CTNNB1, SMAD4		XRCC1	ABCB1	1	0	22	0	1	1	Mutually_Exclusive	ABCB1, XRCC1
RB1	STK11	1	0	104	0	3	8	Mutually_Exclusive	RB1, STK11		ERBB2	CDKN2A	1	0	22	0	1	1	Mutually_Exclusive	CDKN2A, ERBB2
APC	ERBB2	1	0	108	0	2	5	Mutually_Exclusive	APC, ERBB2		ERBB4	CDKN2A	1	0	22	0	1	1	Mutually_Exclusive	CDKN2A, ERBB4
APC	CYP2D6	1	0	109	0	1	5	Mutually_Exclusive	APC, CYP2D6		FGFR2	CDKN2A	1	0	22	0	1	1	Mutually_Exclusive	CDKN2A, FGFR2
APC	FGFR2	1	0	109	0	1	5	Mutually_Exclusive	APC, FGFR2		GNA11	CDKN2A	1	0	22	0	1	1	Mutually_Exclusive	CDKN2A, GNA11
APC	HRAS	1	0	109	0	1	5	Mutually_Exclusive	APC, HRAS		GSTP1	CDKN2A	1	0	22	0	1	1	Mutually_Exclusive	CDKN2A, GSTP1
EGFR	KIT	1	Inf	43	1	0	71	Co_Occurence	EGFR, KIT		KIT	CDKN2A	1	0	22	0	1	1	Mutually_Exclusive	CDKN2A, KIT
APC	KIT	1	0	109	0	1	5	Mutually_Exclusive	APC, KIT		ROS1	CDKN2A	1	0	22	0	1	1	Mutually_Exclusive	CDKN2A, ROS1
APC	MET	1	0	109	0	1	5	Mutually_Exclusive	APC, MET		XRCC1	CDKN2A	1	0	22	0	1	1	Mutually_Exclusive	CDKN2A, XRCC1
EGFR	NTRK1	1	Inf	43	1	0	71	Co_Occurence	EGFR, NTRK1		ERBB4	ERBB2	1	0	22	0	1	1	Mutually_Exclusive	ERBB2, ERBB4
APC	NTRK1	1	0	109	0	1	5	Mutually_Exclusive	APC, NTRK1		FGFR2	ERBB2	1	0	22	0	1	1	Mutually_Exclusive	ERBB2, FGFR2
EGFR	NTRK3	1	Inf	43	1	0	71	Co_Occurence	EGFR, NTRK3		GNA11	ERBB2	1	0	22	0	1	1	Mutually_Exclusive	ERBB2, GNA11
APC	NTRK3	1	0	109	0	1	5	Mutually_Exclusive	APC, NTRK3		GSTP1	ERBB2	1	0	22	0	1	1	Mutually_Exclusive	ERBB2, GSTP1
TP53	TPMT	1	Inf	43	1	0	71	Co_Occurence	TP53, TPMT		ROS1	ERBB2	1	0	22	0	1	1	Mutually_Exclusive	ERBB2, ROS1
APC	TPMT	1	0	109	0	1	5	Mutually_Exclusive	APC, TPMT		XRCC1	ERBB2	1	0	22	0	1	1	Mutually_Exclusive	ERBB2, XRCC1
RB1	EGFR	1	0.995067	40	5	67	3	Mutually_Exclusive	EGFR, RB1		FGFR2	ERBB4	1	0	22	0	1	1	Mutually_Exclusive	ERBB4, FGFR2
SMAD4	EGFR	1	1.1981	42	2	70	1	Co_Occurence	EGFR, SMAD4		GNA11	ERBB4	1	0	22	0	1	1	Mutually_Exclusive	ERBB4, GNA11
KRAS	TP53	1	1.21012	40	6	66	3	Co_Occurence	KRAS, TP53		GSTP1	ERBB4	1	0	22	0	1	1	Mutually_Exclusive	ERBB4, GSTP1
RB1	TP53	1	0.995067	40	5	67	3	Mutually_Exclusive	RB1, TP53		KIT	ERBB4	1	0	22	0	1	1	Mutually_Exclusive	ERBB4, KIT
APC	TP53	1	0.892211	41	3	69	2	Mutually_Exclusive	APC, TP53		ROS1	ERBB4	1	0	22	0	1	1	Mutually_Exclusive	ERBB4, ROS1
PDGFRA	TP53	1	1.1981	42	2	70	1	Co_Occurence	PDGFRA, TP53		XRCC1	ERBB4	1	0	22	0	1	1	Mutually_Exclusive	ERBB4, XRCC1
BRAF	TP53	1	0.594405	42	1	71	1	Mutually_Exclusive	BRAF, TP53		GNA11	FGFR2	1	0	22	0	1	1	Mutually_Exclusive	FGFR2, GNA11
ERBB2	TP53	1	0.594405	42	1	71	1	Mutually_Exclusive	ERBB2, TP53		KIT	FGFR2	1	0	22	0	1	1	Mutually_Exclusive	FGFR2, KIT
CTNNB1	KRAS	1	0	98	0	9	8	Mutually_Exclusive	CTNNB1, KRAS		ROS1	FGFR2	1	0	22	0	1	1	Mutually_Exclusive	FGFR2, ROS1
RB1	KRAS	1	0	98	0	9	8	Mutually_Exclusive	KRAS, RB1		XRCC1	FGFR2	1	0	22	0	1	1	Mutually_Exclusive	FGFR2, XRCC1
FBXW7	KRAS	1	0	99	0	9	7	Mutually_Exclusive	FBXW7, KRAS		GSTP1	GNA11	1	0	22	0	1	1	Mutually_Exclusive	GNA11, GSTP1
PIK3CA	KRAS	1	0	99	0	9	7	Mutually_Exclusive	KRAS, PIK3CA		KIT	GNA11	1	0	22	0	1	1	Mutually_Exclusive	GNA11, KIT
APC	KRAS	1	0	101	0	9	5	Mutually_Exclusive	APC, KRAS		ROS1	GNA11	1	0	22	0	1	1	Mutually_Exclusive	GNA11, ROS1
ALK	KRAS	1	0	102	0	9	4	Mutually_Exclusive	ALK, KRAS		XRCC1	GNA11	1	0	22	0	1	1	Mutually_Exclusive	GNA11, XRCC1
PDGFRA	KRAS	1	0	103	0	9	3	Mutually_Exclusive	KRAS, PDGFRA		KIT	GSTP1	1	0	22	0	1	1	Mutually_Exclusive	GSTP1, KIT
SMAD4	KRAS	1	0	103	0	9	3	Mutually_Exclusive	KRAS, SMAD4		ROS1	GSTP1	1	0	22	0	1	1	Mutually_Exclusive	GSTP1, ROS1
BRAF	KRAS	1	0	104	0	9	2	Mutually_Exclusive	BRAF, KRAS		XRCC1	GSTP1	1	0	22	0	1	1	Mutually_Exclusive	GSTP1, XRCC1
CDA	KRAS	1	0	104	0	9	2	Mutually_Exclusive	CDA, KRAS		ROS1	KIT	1	0	22	0	1	1	Mutually_Exclusive	KIT, ROS1
ERBB2	KRAS	1	0	104	0	9	2	Mutually_Exclusive	ERBB2, KRAS		XRCC1	KIT	1	0	22	0	1	1	Mutually_Exclusive	KIT, XRCC1
RB1	CTNNB1	1	0	99	0	8	8	Mutually_Exclusive	CTNNB1, RB1		XRCC1	ROS1	1	0	22	0	1	1	Mutually_Exclusive	ROS1, XRCC1
FBXW7	CTNNB1	1	0	100	0	8	7	Mutually_Exclusive	CTNNB1, FBXW7
PIK3CA	CTNNB1	1	0	100	0	8	7	Mutually_Exclusive	CTNNB1, PIK3CA
APC	CTNNB1	1	0	102	0	8	5	Mutually_Exclusive	APC, CTNNB1
ALK	CTNNB1	1	0	103	0	8	4	Mutually_Exclusive	ALK, CTNNB1
RET	CTNNB1	1	0	103	0	8	4	Mutually_Exclusive	CTNNB1, RET
BRAF	CTNNB1	1	0	105	0	8	2	Mutually_Exclusive	BRAF, CTNNB1
CDA	CTNNB1	1	0	105	0	8	2	Mutually_Exclusive	CDA, CTNNB1
ERBB2	CTNNB1	1	0	105	0	8	2	Mutually_Exclusive	CTNNB1, ERBB2
CYP2D6	CTNNB1	1	0	106	0	8	1	Mutually_Exclusive	CTNNB1, CYP2D6
FGFR2	CTNNB1	1	0	106	0	8	1	Mutually_Exclusive	CTNNB1, FGFR2
HRAS	CTNNB1	1	0	106	0	8	1	Mutually_Exclusive	CTNNB1, HRAS
KIT	CTNNB1	1	0	106	0	8	1	Mutually_Exclusive	CTNNB1, KIT
MET	CTNNB1	1	0	106	0	8	1	Mutually_Exclusive	CTNNB1, MET
NTRK1	CTNNB1	1	0	106	0	8	1	Mutually_Exclusive	CTNNB1, NTRK1
TPMT	CTNNB1	1	0	106	0	8	1	Mutually_Exclusive	CTNNB1, TPMT
FBXW7	RB1	1	0	100	0	8	7	Mutually_Exclusive	FBXW7, RB1
PIK3CA	RB1	1	0	100	0	8	7	Mutually_Exclusive	PIK3CA, RB1
APC	RB1	1	0	102	0	8	5	Mutually_Exclusive	APC, RB1
ALK	RB1	1	0	103	0	8	4	Mutually_Exclusive	ALK, RB1
RET	RB1	1	0	103	0	8	4	Mutually_Exclusive	RB1, RET
CDA	RB1	1	0	105	0	8	2	Mutually_Exclusive	CDA, RB1
ERBB2	RB1	1	0	105	0	8	2	Mutually_Exclusive	ERBB2, RB1
CYP2D6	RB1	1	0	106	0	8	1	Mutually_Exclusive	CYP2D6, RB1
FGFR2	RB1	1	0	106	0	8	1	Mutually_Exclusive	FGFR2, RB1
HRAS	RB1	1	0	106	0	8	1	Mutually_Exclusive	HRAS, RB1
KIT	RB1	1	0	106	0	8	1	Mutually_Exclusive	KIT, RB1
MET	RB1	1	0	106	0	8	1	Mutually_Exclusive	MET, RB1
NTRK1	RB1	1	0	106	0	8	1	Mutually_Exclusive	NTRK1, RB1
NTRK3	RB1	1	0	106	0	8	1	Mutually_Exclusive	NTRK3, RB1
TPMT	RB1	1	0	106	0	8	1	Mutually_Exclusive	RB1, TPMT
APC	FBXW7	1	0	103	0	7	5	Mutually_Exclusive	APC, FBXW7
ALK	FBXW7	1	0	104	0	7	4	Mutually_Exclusive	ALK, FBXW7
RET	FBXW7	1	0	104	0	7	4	Mutually_Exclusive	FBXW7, RET
PDGFRA	FBXW7	1	0	105	0	7	3	Mutually_Exclusive	FBXW7, PDGFRA
SMAD4	FBXW7	1	0	105	0	7	3	Mutually_Exclusive	FBXW7, SMAD4
STK11	FBXW7	1	0	105	0	7	3	Mutually_Exclusive	FBXW7, STK11
BRAF	FBXW7	1	0	106	0	7	2	Mutually_Exclusive	BRAF, FBXW7
CDA	FBXW7	1	0	106	0	7	2	Mutually_Exclusive	CDA, FBXW7
ERBB2	FBXW7	1	0	106	0	7	2	Mutually_Exclusive	ERBB2, FBXW7
CYP2D6	FBXW7	1	0	107	0	7	1	Mutually_Exclusive	CYP2D6, FBXW7
FGFR2	FBXW7	1	0	107	0	7	1	Mutually_Exclusive	FBXW7, FGFR2
HRAS	FBXW7	1	0	107	0	7	1	Mutually_Exclusive	FBXW7, HRAS
KIT	FBXW7	1	0	107	0	7	1	Mutually_Exclusive	FBXW7, KIT
MET	FBXW7	1	0	107	0	7	1	Mutually_Exclusive	FBXW7, MET
NTRK1	FBXW7	1	0	107	0	7	1	Mutually_Exclusive	FBXW7, NTRK1
NTRK3	FBXW7	1	0	107	0	7	1	Mutually_Exclusive	FBXW7, NTRK3
TPMT	FBXW7	1	0	107	0	7	1	Mutually_Exclusive	FBXW7, TPMT
APC	PIK3CA	1	0	103	0	7	5	Mutually_Exclusive	APC, PIK3CA
ALK	PIK3CA	1	0	104	0	7	4	Mutually_Exclusive	ALK, PIK3CA
RET	PIK3CA	1	0	104	0	7	4	Mutually_Exclusive	PIK3CA, RET
CDKN2A	PIK3CA	1	0	105	0	7	3	Mutually_Exclusive	CDKN2A, PIK3CA
PDGFRA	PIK3CA	1	0	105	0	7	3	Mutually_Exclusive	PDGFRA, PIK3CA
SMAD4	PIK3CA	1	0	105	0	7	3	Mutually_Exclusive	PIK3CA, SMAD4
STK11	PIK3CA	1	0	105	0	7	3	Mutually_Exclusive	PIK3CA, STK11
BRAF	PIK3CA	1	0	106	0	7	2	Mutually_Exclusive	BRAF, PIK3CA
CDA	PIK3CA	1	0	106	0	7	2	Mutually_Exclusive	CDA, PIK3CA
ERBB2	PIK3CA	1	0	106	0	7	2	Mutually_Exclusive	ERBB2, PIK3CA
CYP2D6	PIK3CA	1	0	107	0	7	1	Mutually_Exclusive	CYP2D6, PIK3CA
FGFR2	PIK3CA	1	0	107	0	7	1	Mutually_Exclusive	FGFR2, PIK3CA
HRAS	PIK3CA	1	0	107	0	7	1	Mutually_Exclusive	HRAS, PIK3CA
KIT	PIK3CA	1	0	107	0	7	1	Mutually_Exclusive	KIT, PIK3CA
MET	PIK3CA	1	0	107	0	7	1	Mutually_Exclusive	MET, PIK3CA
NTRK1	PIK3CA	1	0	107	0	7	1	Mutually_Exclusive	NTRK1, PIK3CA
NTRK3	PIK3CA	1	0	107	0	7	1	Mutually_Exclusive	NTRK3, PIK3CA
TPMT	PIK3CA	1	0	107	0	7	1	Mutually_Exclusive	PIK3CA, TPMT
CDKN2A	APC	1	0	107	0	5	3	Mutually_Exclusive	APC, CDKN2A
PDGFRA	APC	1	0	107	0	5	3	Mutually_Exclusive	APC, PDGFRA
SMAD4	APC	1	0	107	0	5	3	Mutually_Exclusive	APC, SMAD4
STK11	APC	1	0	107	0	5	3	Mutually_Exclusive	APC, STK11
BRAF	ALK	1	0	109	0	4	2	Mutually_Exclusive	ALK, BRAF
CDA	ALK	1	0	109	0	4	2	Mutually_Exclusive	ALK, CDA
ERBB2	ALK	1	0	109	0	4	2	Mutually_Exclusive	ALK, ERBB2
CYP2D6	ALK	1	0	110	0	4	1	Mutually_Exclusive	ALK, CYP2D6
FGFR2	ALK	1	0	110	0	4	1	Mutually_Exclusive	ALK, FGFR2
HRAS	ALK	1	0	110	0	4	1	Mutually_Exclusive	ALK, HRAS
KIT	ALK	1	0	110	0	4	1	Mutually_Exclusive	ALK, KIT
MET	ALK	1	0	110	0	4	1	Mutually_Exclusive	ALK, MET
NTRK1	ALK	1	0	110	0	4	1	Mutually_Exclusive	ALK, NTRK1
NTRK3	ALK	1	0	110	0	4	1	Mutually_Exclusive	ALK, NTRK3
TPMT	ALK	1	0	110	0	4	1	Mutually_Exclusive	ALK, TPMT
BRAF	RET	1	0	109	0	4	2	Mutually_Exclusive	BRAF, RET
CDA	RET	1	0	109	0	4	2	Mutually_Exclusive	CDA, RET
ERBB2	RET	1	0	109	0	4	2	Mutually_Exclusive	ERBB2, RET
CYP2D6	RET	1	0	110	0	4	1	Mutually_Exclusive	CYP2D6, RET
FGFR2	RET	1	0	110	0	4	1	Mutually_Exclusive	FGFR2, RET
HRAS	RET	1	0	110	0	4	1	Mutually_Exclusive	HRAS, RET
KIT	RET	1	0	110	0	4	1	Mutually_Exclusive	KIT, RET
MET	RET	1	0	110	0	4	1	Mutually_Exclusive	MET, RET
NTRK1	RET	1	0	110	0	4	1	Mutually_Exclusive	NTRK1, RET
NTRK3	RET	1	0	110	0	4	1	Mutually_Exclusive	NTRK3, RET
TPMT	RET	1	0	110	0	4	1	Mutually_Exclusive	RET, TPMT
PDGFRA	CDKN2A	1	0	109	0	3	3	Mutually_Exclusive	CDKN2A, PDGFRA
SMAD4	CDKN2A	1	0	109	0	3	3	Mutually_Exclusive	CDKN2A, SMAD4
STK11	CDKN2A	1	0	109	0	3	3	Mutually_Exclusive	CDKN2A, STK11
BRAF	CDKN2A	1	0	110	0	3	2	Mutually_Exclusive	BRAF, CDKN2A
CDA	CDKN2A	1	0	110	0	3	2	Mutually_Exclusive	CDA, CDKN2A
ERBB2	CDKN2A	1	0	110	0	3	2	Mutually_Exclusive	CDKN2A, ERBB2
CYP2D6	CDKN2A	1	0	111	0	3	1	Mutually_Exclusive	CDKN2A, CYP2D6
FGFR2	CDKN2A	1	0	111	0	3	1	Mutually_Exclusive	CDKN2A, FGFR2
HRAS	CDKN2A	1	0	111	0	3	1	Mutually_Exclusive	CDKN2A, HRAS
KIT	CDKN2A	1	0	111	0	3	1	Mutually_Exclusive	CDKN2A, KIT
MET	CDKN2A	1	0	111	0	3	1	Mutually_Exclusive	CDKN2A, MET
NTRK1	CDKN2A	1	0	111	0	3	1	Mutually_Exclusive	CDKN2A, NTRK1
NTRK3	CDKN2A	1	0	111	0	3	1	Mutually_Exclusive	CDKN2A, NTRK3
TPMT	CDKN2A	1	0	111	0	3	1	Mutually_Exclusive	CDKN2A, TPMT
SMAD4	PDGFRA	1	0	109	0	3	3	Mutually_Exclusive	PDGFRA, SMAD4
STK11	PDGFRA	1	0	109	0	3	3	Mutually_Exclusive	PDGFRA, STK11
BRAF	PDGFRA	1	0	110	0	3	2	Mutually_Exclusive	BRAF, PDGFRA
CDA	PDGFRA	1	0	110	0	3	2	Mutually_Exclusive	CDA, PDGFRA
ERBB2	PDGFRA	1	0	110	0	3	2	Mutually_Exclusive	ERBB2, PDGFRA
CYP2D6	PDGFRA	1	0	111	0	3	1	Mutually_Exclusive	CYP2D6, PDGFRA
FGFR2	PDGFRA	1	0	111	0	3	1	Mutually_Exclusive	FGFR2, PDGFRA
HRAS	PDGFRA	1	0	111	0	3	1	Mutually_Exclusive	HRAS, PDGFRA
KIT	PDGFRA	1	0	111	0	3	1	Mutually_Exclusive	KIT, PDGFRA
MET	PDGFRA	1	0	111	0	3	1	Mutually_Exclusive	MET, PDGFRA
NTRK1	PDGFRA	1	0	111	0	3	1	Mutually_Exclusive	NTRK1, PDGFRA
NTRK3	PDGFRA	1	0	111	0	3	1	Mutually_Exclusive	NTRK3, PDGFRA
TPMT	PDGFRA	1	0	111	0	3	1	Mutually_Exclusive	PDGFRA, TPMT
STK11	SMAD4	1	0	109	0	3	3	Mutually_Exclusive	SMAD4, STK11
BRAF	SMAD4	1	0	110	0	3	2	Mutually_Exclusive	BRAF, SMAD4
CDA	SMAD4	1	0	110	0	3	2	Mutually_Exclusive	CDA, SMAD4
ERBB2	SMAD4	1	0	110	0	3	2	Mutually_Exclusive	ERBB2, SMAD4
CYP2D6	SMAD4	1	0	111	0	3	1	Mutually_Exclusive	CYP2D6, SMAD4
FGFR2	SMAD4	1	0	111	0	3	1	Mutually_Exclusive	FGFR2, SMAD4
HRAS	SMAD4	1	0	111	0	3	1	Mutually_Exclusive	HRAS, SMAD4
KIT	SMAD4	1	0	111	0	3	1	Mutually_Exclusive	KIT, SMAD4
MET	SMAD4	1	0	111	0	3	1	Mutually_Exclusive	MET, SMAD4
NTRK1	SMAD4	1	0	111	0	3	1	Mutually_Exclusive	NTRK1, SMAD4
NTRK3	SMAD4	1	0	111	0	3	1	Mutually_Exclusive	NTRK3, SMAD4
TPMT	SMAD4	1	0	111	0	3	1	Mutually_Exclusive	SMAD4, TPMT
BRAF	STK11	1	0	110	0	3	2	Mutually_Exclusive	BRAF, STK11
CDA	STK11	1	0	110	0	3	2	Mutually_Exclusive	CDA, STK11
ERBB2	STK11	1	0	110	0	3	2	Mutually_Exclusive	ERBB2, STK11
CYP2D6	STK11	1	0	111	0	3	1	Mutually_Exclusive	CYP2D6, STK11
FGFR2	STK11	1	0	111	0	3	1	Mutually_Exclusive	FGFR2, STK11
HRAS	STK11	1	0	111	0	3	1	Mutually_Exclusive	HRAS, STK11
KIT	STK11	1	0	111	0	3	1	Mutually_Exclusive	KIT, STK11
MET	STK11	1	0	111	0	3	1	Mutually_Exclusive	MET, STK11
NTRK1	STK11	1	0	111	0	3	1	Mutually_Exclusive	NTRK1, STK11
NTRK3	STK11	1	0	111	0	3	1	Mutually_Exclusive	NTRK3, STK11
TPMT	STK11	1	0	111	0	3	1	Mutually_Exclusive	STK11, TPMT
ERBB2	BRAF	1	0	111	0	2	2	Mutually_Exclusive	BRAF, ERBB2
CYP2D6	BRAF	1	0	112	0	2	1	Mutually_Exclusive	BRAF, CYP2D6
FGFR2	BRAF	1	0	112	0	2	1	Mutually_Exclusive	BRAF, FGFR2
HRAS	BRAF	1	0	112	0	2	1	Mutually_Exclusive	BRAF, HRAS
KIT	BRAF	1	0	112	0	2	1	Mutually_Exclusive	BRAF, KIT
MET	BRAF	1	0	112	0	2	1	Mutually_Exclusive	BRAF, MET
NTRK1	BRAF	1	0	112	0	2	1	Mutually_Exclusive	BRAF, NTRK1
NTRK3	BRAF	1	0	112	0	2	1	Mutually_Exclusive	BRAF, NTRK3
TPMT	BRAF	1	0	112	0	2	1	Mutually_Exclusive	BRAF, TPMT
ERBB2	CDA	1	0	111	0	2	2	Mutually_Exclusive	CDA, ERBB2
CYP2D6	CDA	1	0	112	0	2	1	Mutually_Exclusive	CDA, CYP2D6
FGFR2	CDA	1	0	112	0	2	1	Mutually_Exclusive	CDA, FGFR2
HRAS	CDA	1	0	112	0	2	1	Mutually_Exclusive	CDA, HRAS
KIT	CDA	1	0	112	0	2	1	Mutually_Exclusive	CDA, KIT
MET	CDA	1	0	112	0	2	1	Mutually_Exclusive	CDA, MET
NTRK1	CDA	1	0	112	0	2	1	Mutually_Exclusive	CDA, NTRK1
NTRK3	CDA	1	0	112	0	2	1	Mutually_Exclusive	CDA, NTRK3
TPMT	CDA	1	0	112	0	2	1	Mutually_Exclusive	CDA, TPMT
CYP2D6	ERBB2	1	0	112	0	2	1	Mutually_Exclusive	CYP2D6, ERBB2
FGFR2	ERBB2	1	0	112	0	2	1	Mutually_Exclusive	ERBB2, FGFR2
HRAS	ERBB2	1	0	112	0	2	1	Mutually_Exclusive	ERBB2, HRAS
KIT	ERBB2	1	0	112	0	2	1	Mutually_Exclusive	ERBB2, KIT
MET	ERBB2	1	0	112	0	2	1	Mutually_Exclusive	ERBB2, MET
NTRK1	ERBB2	1	0	112	0	2	1	Mutually_Exclusive	ERBB2, NTRK1
NTRK3	ERBB2	1	0	112	0	2	1	Mutually_Exclusive	ERBB2, NTRK3
TPMT	ERBB2	1	0	112	0	2	1	Mutually_Exclusive	ERBB2, TPMT
FGFR2	CYP2D6	1	0	113	0	1	1	Mutually_Exclusive	CYP2D6, FGFR2
HRAS	CYP2D6	1	0	113	0	1	1	Mutually_Exclusive	CYP2D6, HRAS
KIT	CYP2D6	1	0	113	0	1	1	Mutually_Exclusive	CYP2D6, KIT
MET	CYP2D6	1	0	113	0	1	1	Mutually_Exclusive	CYP2D6, MET
NTRK1	CYP2D6	1	0	113	0	1	1	Mutually_Exclusive	CYP2D6, NTRK1
NTRK3	CYP2D6	1	0	113	0	1	1	Mutually_Exclusive	CYP2D6, NTRK3
TPMT	CYP2D6	1	0	113	0	1	1	Mutually_Exclusive	CYP2D6, TPMT
HRAS	FGFR2	1	0	113	0	1	1	Mutually_Exclusive	FGFR2, HRAS
KIT	FGFR2	1	0	113	0	1	1	Mutually_Exclusive	FGFR2, KIT
MET	FGFR2	1	0	113	0	1	1	Mutually_Exclusive	FGFR2, MET
NTRK1	FGFR2	1	0	113	0	1	1	Mutually_Exclusive	FGFR2, NTRK1
NTRK3	FGFR2	1	0	113	0	1	1	Mutually_Exclusive	FGFR2, NTRK3
TPMT	FGFR2	1	0	113	0	1	1	Mutually_Exclusive	FGFR2, TPMT
KIT	HRAS	1	0	113	0	1	1	Mutually_Exclusive	HRAS, KIT
MET	HRAS	1	0	113	0	1	1	Mutually_Exclusive	HRAS, MET
NTRK1	HRAS	1	0	113	0	1	1	Mutually_Exclusive	HRAS, NTRK1
NTRK3	HRAS	1	0	113	0	1	1	Mutually_Exclusive	HRAS, NTRK3
TPMT	HRAS	1	0	113	0	1	1	Mutually_Exclusive	HRAS, TPMT
MET	KIT	1	0	113	0	1	1	Mutually_Exclusive	KIT, MET
NTRK1	KIT	1	0	113	0	1	1	Mutually_Exclusive	KIT, NTRK1
NTRK3	KIT	1	0	113	0	1	1	Mutually_Exclusive	KIT, NTRK3
TPMT	KIT	1	0	113	0	1	1	Mutually_Exclusive	KIT, TPMT
NTRK1	MET	1	0	113	0	1	1	Mutually_Exclusive	MET, NTRK1
NTRK3	MET	1	0	113	0	1	1	Mutually_Exclusive	MET, NTRK3
TPMT	MET	1	0	113	0	1	1	Mutually_Exclusive	MET, TPMT
NTRK3	NTRK1	1	0	113	0	1	1	Mutually_Exclusive	NTRK1, NTRK3
TPMT	NTRK1	1	0	113	0	1	1	Mutually_Exclusive	NTRK1, TPMT
TPMT	NTRK3	1	0	113	0	1	1	Mutually_Exclusive	NTRK3, TPMT
