# Supplementary material for: Differences of genomic alterations and heavy metals in non-small cell lung cancer with different histological subtypes
Source: J Cancer Res Clin Oncol. 2023 May 31;149(12):9999–10013. doi: 10.1007/s00432-023-04929-2 (PMC10423170; doi:10.1007/s00432-023-04929-2)
Supplement: Supplementary file 7 — Supplementary file7 (XLSX 48 KB) [file 432_2023_4929_MOESM7_ESM.xlsx]

## Sheet: Table S6
Table S6 The concentration of the 18 heavy metals and 6 serum traditional biomarkers between patients with LUAD (n =145) and with LUSC (n = 31).
Tumor_Sample_Barcode	Sample type	Histologic type	EGFR status	As	Ba	Cd	Co	Cr	Cu	Ga	Hg	Mn	Ni	Pb	Sb	Se	Sn	Sr	Tl	V	Zn	CA125	CEA	CYFRA21-1	NSE	ProGRP	SCC
BT2004250169LNCBP	ctDNA	LUAD	Negative	1.15	43.7	0.24	0.33	1.82	2324.52	0	0	29.4	1.4	5.73	0	118.08	0	34.27	0	0.4	5.63	13.42	42.55	2.02	14.37	29.94	0.35
BT2004240233LNCTX	tissue	LUAD	Negative	1.42	58.82	0	0.27	1.38	747.17	0	0	10.8	0.76	4.44	0	146.68	0	18.46	0	0.1	5.71	13.36	2.92	3.9	11.2	40.02	0.38
BT2004280115LNCBC	ctDNA	LUAD	Positive	0.07	38.26	0	0.47	1.86	1046.84	0.7	0	7.75	0.41	10.52	0	268.02	0	11.64	0	0	5.66	119.8	3.82	3.9	20.2	58.61	3.9
BT2004290207LNCTB	tissue	LUAD	Negative	2.096	49.35	2.46	0.14	0.83	806.68	0	0	5.21	0	115.17	0	154.82	0	4.89	0.05	0.08	9.93	206.75	4.4	20.41	16.5	45.18	0.86
BT2004290209LNCBC	ctDNA	LUAD	Negative	1.41	31.03	0.49	0.23	0.94	752.17	0.07	0	8.82	0.43	15.13	0	178.75	0	4.33	0	0.38	9	46.27	19.2	6.72	8.98	23.01	2.63
BT2004300263LNCBP	ctDNA	LUSC	Negative	1.44	56.92	0	0.14	1.07	1252.21	0.09	0	5.36	0.32	10.95	0	256.89	0	15.25	0.03	0.39	6.31	17.82	0.54	3.46	15.19	44.64	0.44
BT2005010162LNCBP	ctDNA	LUAD	Negative	3.99	78.08	1.93	0.06	1.51	936.6	0.34	0	10.5	0.06	51.75	0	216.83	0	24.21	0	0.43	7.46	118.7	2.04	2.2	9.48	44.09	0.7
BT2005070177HNCBC	ctDNA	LUSC	Negative	8.55	54.11	0.2	0.32	2.58	1216.56	0.91	0	16.71	1.41	15.97	1.1	227.35	0.18	20.15	0.16	0.15	6.49	26.98	1.89	14.87	13.95	38.01	0.71
BT2005090383LNCBP	ctDNA	LUAD	Positive	3.01	34.87	0.06	0.88	1.92	1036.78	0.24	0	22.71	0.6	18.23	0.02	264.29	0.43	18.18	0.11	0.48	8.98	242.5	418	8.2	19.76	60.38	0.46
BT2005120087LNCBP	ctDNA	LUAD	Negative	2.44	56.78	0.57	0.48	0.88	1037.53	0.35	0	9.75	0.88	4.86	0	209.4	0	36.85	0	0	7.76	180.3	61.67	5.76	12.59	40.4	1.7
BT2005120163LNCTB	tissue	LUAD	Positive	1.25	62.45	0.29	0.22	0.83	784.39	0.36	0	18.1	0.14	6.63	0	183.06	0	25.05	0	0	7.47	82.37	24.53	9.16	20.29	53.21	1.61
BT2005130249LNCBP	ctDNA	LUAD	Negative	3.77	51.28	0.23	0.58	1.24	1136.63	0.31	2.12	9.7	0.83	6.13	0	235.88	0	22.04	0	0.56	5.81	322.6	34.76	60.87	99.04	34.76	16.2
BT2005130250LNCBP	ctDNA	LUAD	Positive	1.65	32.07	1.18	0.33	1.28	961.96	0.32	0	13.01	1.33	6.49	0	192.27	0	23.17	0	0.56	6.42	83.89	141.1	2.9	10.02	24.63	0.64
BT2005160304LNCTB	tissue	LUAD	Positive	25.45	85.55	6.52	0.14	1.44	1081.56	0.24	0	11.13	2.43	8.85	1.13	156.93	0	32.82	0	0.28	6.93	36.51	2.65	3.73	15.61	77.98	1.02
BT2005190165LNCTB	tissue	LUAD	Negative	2.1	55.03	0.3	0.11	0.68	1247.28	0.21	0	10.69	1.64	8.49	0	134.87	0	22.37	0	0.13	4.07	12.08	26.48	5.29	14.4	47.54	61.31
BT2005190162LNCBP	ctDNA	LUAD	Positive	1.62	82.29	0	0.52	1	1362.78	0.85	0	13.37	1.28	9.1	0	144.91	0	22.96	0	0.46	5.1	40.85	251.3	6.27	39.49	78.98	0.18
BT2005230318LNCTB	tissue	LUAD	Positive	0	58.63	0	0.65	0.11	1431.41	0	0	12.63	0.89	16.67	0	167.46	0	21.18	0	0.51	6.68	4.77	8.04	2.46	19.97	44.27	0.54
BT2005230319LNCBC	ctDNA	LUAD	Positive	2.49	51.03	1.47	0.88	2.18	1243.57	0	0	25.52	0	15.15	0	151.88	0	21.81	0	0.33	8.81	3.6	1.2	1.1	23.91	59.08	0.5
BT2005270331LNCTB	tissue	LUAD	Positive	6.21	53.02	0.42	0.33	1.35	1267.72	0	0	40.44	2.29	17.53	0	170.43	0	24.29	0.03	0.02	7.9	26.71	1.58	1.89	25.68	155.1	0.51
BT2005270333LNCBP	ctDNA	LUAD	Negative	4.33	58.8	1.18	0.3	1.42	893.29	0	0	9.07	1.46	9.87	0	176.24	0	36.47	0.13	0	5.11	105.1	112.53	2.02	15.25	37.31	1.2
BT2005290285LNCTB	tissue	LUAD	Positive	2.9	58.73	0.73	0.42	1.62	1062.73	0.52	0	13.52	2.5	6.62	0	245.17	0	31.29	0	0.36	6.41	75.4	37.04	14.33	33.48	29.41	0.8
BT2005290288LNCBP	ctDNA	LUSC	Negative	6.5	29.64	6.76	0.26	1.42	673.5	0	0	8.72	0.43	21.33	0	251.83	0	20.65	0	0.44	6.47	14.8	11.9	1.87	6.59	64.59	2.2
BT2005300253LNCBC	ctDNA	LUAD	Negative	4.03	96.79	0.71	0	1.37	918.92	0.43	0	13.54	1.52	8.47	0	197.01	0.26	28.03	0	0.65	5.93	9.38	0.72	3.1	12.02	40.59	0.21
BT2006020141LNCBC	ctDNA	LUAD	Negative	2.62	80.46	0.46	0	2.19	941.87	0	0	10.05	0	12.01	0	151.17	0	39.64	0	0.24	4.39	13.96	5.37	4.12	29.35	45.71	1.84
BT2006030259LNCBP	ctDNA	LUSC	Negative	1.92	78.54	1.47	0	3.02	959.11	0.06	0	10.35	0.36	12.56	0	173.93	0	21	0	1.03	5.83	107.3	2.16	2.83	17.61	36.28	0.81
BT2006030258LNCBP	ctDNA	LUAD	Positive	0.89	56.86	0	0.22	2.54	1175.11	0	0	21.02	0.69	14.57	0	100.66	0	37.85	0	0.56	6.96	30.23	1.85	8.96	24.25	38.9	0.63
BT2006040006LNCBP	ctDNA	LUAD	Negative	1.93	72.68	0.48	0	3.22	1163.68	0	0	12.81	0.72	19.05	0	137.15	0	43.2	0	0.65	6.07	7.38	1.87	3.76	16.59	30.61	0.41
BT2006100327LNCTB	tissue	LUAD	Positive	11.02	54.78	3.2	0.28	2.27	1169.51	0.54	0	16.26	0.38	24.71	0	181.05	0	25.74	0.01	0.15	7.71	27.65	5.69	15.56	20.21	31.27	0.8
BT2002120064LNCBP	ctDNA	LUAD	Positive	0.77	53.01	0.25	0.8	2.12	1121.54	0.39	0	26.07	1.88	3.54	0	237.54	0	22.41	0	0.45	5.5	75.37	67.05	1.45	12.3	31.7	1.68
BT2006130229LNCBP	ctDNA	LUSC	Negative	0.69	37.5	1.02	0.21	1.91	739.69	0.09	2.65	19.19	0.7	6.35	0	167.34	0	26.16	0	0.41	6.82	29.6	2.5	2.44	15.51	38.49	9.4
BT2006180127LNCTB	tissue	LUAD	Positive	3.45	0.54	0.18	0.22	1.65	1075.18	0.08	0	17.25	0.45	8.6	2.25	189.45	0	29.57	0	0.34	5.94	13.77	1001	4.84	19.17	48.29	0.32
BT2006180126LNCBC	ctDNA	LUSC	Negative	0	1.3	0.46	0.08	2.18	865.01	0	0	15.34	0.99	8.31	2.68	214.15	0.45	23.9	0	0.22	6.15	15.43	2.03	2.98	13.44	33.75	1.61
BT2006190206LNCBP	ctDNA	LUSC	Negative	4.63	83.51	0.36	0.59	1.76	2150.95	0.2	0	7.93	1.66	20.16	0.05	192.76	0.51	36.84	0	0.27	5.26	35.03	26.41	21.12	18.69	64.49	8.31
BT2006180124LNCBC	ctDNA	LUAD	Positive	2.61	79.33	2.35	0.7	1.98	847.3	0.47	20.82	11.07	1.03	11.64	0	275.63	0.76	24.33	0	0.15	6.76	49.63	65.62	6.12	114.4	1623	0.78
BT2006240429LNCTB	tissue	LUSC	Negative	0.88	1.25	0.37	0.01	2.23	1905.49	0	0	11.26	0.46	3.31	1.91	124.1	0	39.84	0	0.1	3.39	29.39	8.26	20.08	19.2	68.5	11.94
BT2006250279LNCBP	ctDNA	LUAD	Negative	1.87	49.58	0.52	0.07	1.91	655.93	0.15	0	11.37	0	5.25	0	258.99	0	21.62	0	0	5.27	8.23	0.65	2.26	10.58	31.5	0.62
BT2006250281LNCBP	ctDNA	LUSC	Negative	4.25	68.92	0.73	0.19	1.57	1024.88	0.08	0	5.09	0.38	9.91	0	92.35	0	27.19	0	0	4.17	99.73	4.3	3.61	20.65	45.52	0.89
BT2004010333LNCTB	tissue	LUAD	Negative	1.24	31.71	0.68	0.65	1.42	584.98	0.22	0.89	19.71	0.43	3.69	0.12	168.98	0	28.56	0	0.14	21.44	12	2021.1	2.6	12.13	33.7	0.75
BT2006290137LNCTB	tissue	LUAD	Positive	2.44	22.18	1.49	0.19	3.33	627.9	0.17	15.38	11.85	1.79	28.49	0.03	243.02	2.23	9.91	0.08	0.2	12.35	14.52	42.19	9.63	31.12	61.49	1.19
BT2006290139LNCBP	ctDNA	LUAD	Negative	2.23	31.8	0.31	0.17	1.01	1177.86	0.11	0.01	11.9	0.09	8.37	0.01	120.14	0.01	42.64	0.09	0.07	5.99	54.35	1.14	2.7	9.38	52.76	0.71
BT2006290141LNCBP	ctDNA	LUAD	Positive	2.43	31.98	0.2	0.18	2.32	733	0.33	24.85	17.12	0.73	18.33	0.1	153.58	1.06	14.65	0.08	0.11	5.1	17.4	861	8.85	13.48	60.01	0.83
BT2006300266LNCTB	tissue	LUSC	Positive	3.36	19.83	0.26	0.06	1.55	473.94	0.23	13.46	13.34	0.84	16.03	0	103.65	0.51	6.27	0.2	0.1	5.06	31.32	17.24	21.06	14.73	30.14	20.17
BT2006300264LNCTB	tissue	LUSC	Negative	0.76	39.5	0.89	0.52	1.64	482.35	0.08	11.89	33.58	0.86	12.86	0.13	120.46	0.99	11.79	0.1	0.17	6.33	284.1	1.47	9.52	20.86	16.9	0.9
BT2007030446LNCBP	ctDNA	LUSC	Negative	7.12	50.88	0.95	0.31	2.68	744.02	0.17	1.8	15.31	0.83	8.25	0	384.55	0	33.45	0.09	0.23	8.05	41.3	239.7	6.28	16.71	52.53	1.19
BT2007030445LNCBP	ctDNA	LUAD	Negative	3.9	0.03	1.54	0.11	2.35	969.92	0.01	0	7.87	0.33	8.51	2.34	156.14	0	44.84	0.05	0.3	6.05	130.5	129	5.71	22.62	43.73	0.41
BT2003050128LNCBP	ctDNA	LUAD	Negative	0.86	52.98	0.26	0.51	2.72	905.66	0.22	0	15.55	0.52	6.48	0	213.47	0	25.85	0	0	7.22	15.98	1.65	1.75	11.86	49.86	0.15
BT2007070667LNCBP	ctDNA	LUAD	Positive	1.1	51.39	0.26	0.25	2.17	1157.95	0.52	0	13.92	0	5.98	0	416.8	0	23.22	0	0	5.82	517	20.93	10.04	19	28.39	0.27
BT2007150400LNCTB	tissue	LUAD	Negative	1.24	78.89	0.49	0.34	2.52	861.02	0.57	0	32.67	0.63	15.72	0	212.05	0.59	27.72	0	0.08	6.41	17.86	11.57	2.65	19.09	23.38	0.6
BT2007150399LNCTB	tissue	LUAD	Negative	2.8	77.8	1.75	0.26	1.83	833.54	0.19	0	14.4	0.83	31.69	0	90.48	0.1	24.5	0	0.01	5.61	18.23	2.76	9.55	29.86	5.76	0.7
BT2007170250LNCTB	tissue	LUSC	Negative	2.69	107.87	6.16	0.2	1.72	988.97	0.26	0	13.43	0	29	0	262.48	0	38.48	0	0.07	7.32	141.2	190.38	3.5	18.25	29.09	1.3
BT2007170249LNCBC	ctDNA	LUSC	Negative	0	84.55	0	0.29	1.09	780.94	0	0	6.08	0	9.52	0	130.09	0	27.5	0	0	4.5	10.65	2.92	2.84	16.33	47.35	1.04
BT2007180306LNCBP	ctDNA	LUSC	Negative	3.08	134.13	0.54	0.48	1.89	881.19	0	0	13.48	1.2	18.9	0.16	392.53	0	52.01	0	0.36	5.6	26.63	3.57	9.7	20.24	39.2	6.02
BT2007160408LNCBC	ctDNA	LUAD	Negative	1.06	79.12	0.48	0.48	1.99	1260.82	0.1	0	15.67	0.61	16.78	0	128.54	0.12	25.25	0	0.26	7.7	381.5	65.74	41.61	49.01	37.22	8.4
BT2007160410LNCBC	ctDNA	LUAD	Negative	0.53	70.24	0.16	0.33	2.05	1010.78	0.19	0	8.52	0.83	8.98	0	157.07	0	26.865	0	0.23	6.59	49.67	20.8	8.66	44.35	58.12	0.56
BT2007180299LNCTB	tissue	LUSC	Negative	7.04	135.97	9.4	0.5	2.03	1110.01	0.44	0	16.71	2.41	30.94	0.17	372.85	0.53	48.21	0	0.3	6.17	320.4	2.72	15.91	28.55	30.93	0.66
BT2007220391LNCAX	tissue	LUAD	Negative	3.68	89.01	0.21	0.15	2.86	1382.16	0.26	0	6.87	2.04	6.69	0.02	221.84	0.65	29.62	0	0.17	6.08	95.6	25.53	2.82	18.02	28.61	1.24
BT2007242632LNCBP	ctDNA	LUAD	Negative	2.41	63.9	1.69	0.26	2.65	755.73	0.26	0	12.41	1.44	14.59	0	499.88	0.24	24.22	0.17	0.42	6.88	10.65	13.21	2.51	12.17	32.6	0.22
BT2007290334LNCTB	tissue	LUAD	Positive	0.77	60.6	0.35	0.19	2.1	999.96	0	0	12.74	1.54	8.41	0	93.48	0.42	22.74	0	0.1	5.43	114	0.97	10.2	27.28	55.22	0.43
BT2001010309LNCBP	ctDNA	LUAD	Negative	2.59	89.27	0.27	0.2	2.84	974.97	0.12	0	26.03	0.52	6.08	0.01	140.55	0	30.85	0	0	6.76	9.41	106.9	1.79	13.5	35.62	0.15
BT2007310265LNCTB	tissue	LUSC	Positive	0.85	60.7	0	0.28	2.11	1124.98	0.03	0	8.95	0.36	8.43	0	146.46	0	27.28	0	0.07	4.61	86.64	98.52	6.45	12.46	35.14	15.73
BT2007310270LNCTB	tissue	LUAD	Positive	1.15	51.44	0.34	0.24	2.47	617.15	0.34	0	8.31	0.15	7.2	0	143.5	0	21.37	0	0.1	5.97	10.49	8.55	3.23	25.64	33.52	0.8
BT2007310272LNCTB	tissue	LUSC	Negative	0.87	70.46	1.61	0.41	2.46	726.81	0.13	0	7.91	0.09	9.43	0.01	147.91	0	22.91	0	0.12	4.89	51.9	78.35	1.9	18.54	52.01	0.8
BT2007300393LNCBP	ctDNA	LUAD	Negative	1.66	45.82	0.43	0.52	2.06	892.09	0.03	0	11.37	0.16	6.67	0	128.41	0	48.31	0	0.22	5.59	414.5	30.9	16.18	26.51	43.32	1.06
BT2008080406LNCAX	tissue	LUAD	Negative	5.81	55.2	0.32	0.54	1.94	852.39	0.67	0	7.7	0.79	9.31	0	189.12	0.52	28.66	0	0.44	4.41	94.99	24.38	2.31	12.15	56.48	0.92
BT2008130334LNCTB	tissue	LUAD	Positive	1.13	63.83	0	0.6	1.36	1020.14	0	0	9.41	0.65	9.8	0	82.75	0	31.51	0	0.19	2.76	94.15	2.18	4.33	12.26	64.83	10.27
BT2008130333LNCTB	tissue	LUAD	Negative	0.65	61.87	0.37	0.18	1.9	604.75	0.15	2.18	13.01	0.53	13.68	0	194.5	0	25.44	0	0.18	5.21	14.4	25.6	1.67	13.73	44.45	0.4
BT2008150216LNCBC	ctDNA	LUAD	Negative	1.93	59.38	1.83	0.74	2.33	779.58	0.54	0	10.5	1.18	13.83	0.04	827.53	0	26.94	0.16	0.1	6.85	63.7	17.83	13.6	31.22	54.46	0.7
BT2008150203LNCYX	tissue	LUAD	Negative	1.7	68.34	0.7	0.67	2.21	988.45	0.34	0	11.46	0.77	26.14	0	183.62	0	31.3	0.13	0.27	3.67	142.7	8.66	3.15	14.23	112.8	0.099
BT2008150296LNCTB	tissue	LUAD	Negative	3.3	68.12	1.67	0.27	2.05	793.92	0.42	0.44	12.83	0.6	21.65	0.1	250.22	0	19.95	0.09	0.2	6.37	11.3	4.91	2.28	12.14	44.26	1
BT2008190461LNCBP	ctDNA	LUAD	Negative	2.12	58.6	0.49	0.28	2.51	796.08	0.24	0	17.26	0.98	13.6	0.04	19838.9	0	28.18	0.01	0.26	6.222	42.3	1.99	1.51	19.22	77.88	0.5
BT2008200442LNCTB	tissue	LUAD	Positive	1.74	70.29	0.88	0.51	2.41	834.58	0.18	0	28.28	0.37	15.24	0.02	159.57	1.74	25.2	0.16	0.2	6.61	7.23	8.13	3.51	14.77	41.21	0.52
BT2008210331LNCBP	ctDNA	LUAD	Negative	8.72	38.85	2.57	0.15	1.78	653.82	0	0	12.66	0.22	11.13	0	189.16	0	41.25	0	0.16	5.6	13.72	8.2	2.37	19.15	42.97	1.42
BT2008210337LNCTB	tissue	LUAD	Positive	4.11	78.43	0.23	0.28	2.37	1344.96	0	0	13.16	1.06	8.86	0	156.1	0	47.75	0	0.08	7.1	71.13	3.81	3.62	24.53	44.19	0.37
BT2008220425LNCBP	ctDNA	LUSC	Negative	2.33	66.61	1.26	0.28	2.4	618.73	0.09	0	8.79	0.38	14.41	0	247.39	0	40.14	0	0.25	5.46	26.22	1.34	12.98	14.74	26.28	0.59
BT2008220447LNCTB	tissue	LUAD	Negative	13.02	0	0.41	0.73	2.04	825.47	0.45	0	12.09	0.36	10.7	4.04	216.62	0	48.14	0.03	0.34	3.89	6.82	1.08	2.06	20.12	35.63	0.51
BT2008260431LNCBP	ctDNA	LUSC	Negative	1.48	134.55	6.27	0.04	3.06	804.42	0.02	0	13.06	0	32.92	0	367.83	0	55.29	0	0.14	8.16	39.81	7.56	4.62	20.05	63.03	2.26
BT2008260432LNCBP	ctDNA	LUAD	Negative	2.5	96.41	0.21	0	2.62	869.89	0.23	5.57	10.81	0.75	20.86	0	278.4	0.55	62.61	0	0.06	8.05	171	65.53	18.08	53.9	65.36	0.9
BT2008260434LNCTB	tissue	LUAD	Positive	2.31	121.86	0.77	0.35	2.06	884.79	0.8	0	16.13	1.06	9.57	0.19	276.32	0.72	51.12	0.07	0.1	6.55	106.8	3.12	10.64	14.8	40.93	0.3
BT2009030349LNCTB	tissue	LUAD	Negative	3.91	123.66	3.11	0.32	2.08	823.59	0.03	0	10.9	1.8	27.25	0.11	285.87	0.07	43.9	0	0	6.42	30.6	9.45	4.46	12.05	76.88	12.05
BT2009030336LNCTX	tissue	LUAD	Positive	2.32	89	0.62	0.33	2.39	961.59	0	0	19.8	0.67	17.49	0.1	267.62	0	38.29	0	0.14	6.94	19.1	7.25	6.86	19.93	46.25	1.48
BT2009110278LNCTB	tissue	LUAD	Negative	1.91	0.04	4.42	0.02	1.96	1099.03	0.23	0	15.91	1.37	44.89	2.12	152.52	0.56	23.94	0	0.24	6.36	237.4	8.8	5.52	21.03	44.09	0.42
BT2009110276LNCTB	tissue	LUAD	Positive	2.01	53.52	0.2	0.48	2.06	997.12	0.36	0	21.24	1.53	8.02	0	119.8	2.91	24.65	0	0.17	4.81	41.37	36.7	11.68	23.82	423	0.1
BT2009180338LNCTB	tissue	LUAD	Negative	1.27	82.48	0.08	0.62	1.36	1254.17	0.26	0	12.68	0.63	15.51	0	89.63	0	21.84	0.02	0	6.29	809.3	36.93	4.68	14.84	36.87	0.8
BT2009180342LNCTB	tissue	LUAD	Negative	2.44	17.64	0.95	0.06	2.22	555.31	0.08	18.27	13.17	0.44	19.88	0	169.46	0	12.7	0.05	0.02	7.56	22.68	2.27	24.24	14.99	40.57	0.63
BT2009230302LNCBP	ctDNA	LUSC	Negative	2.7	28.34	0.68	0	2.33	903.95	0.42	0	14.46	1.06	25.69	0	202.31	0	30.21	0	0	6.48	42.7	4.2	84.05	19.49	50.23	18.1
BT2009260279LNCTB	tissue	LUAD	Positive	10.41	31.62	0.34	0.11	2.79	780.79	0.17	0	13.76	0.71	11.05	0	192.38	0	24.9	0.03	0.31	6.74	21.73	16.43	6.49	15.09	46.43	1.17
BT2009290052LNCBC	ctDNA	LUAD	Negative	1.35	30.81	0.32	0.25	2.23	653.83	0.17	0.01	11.86	0.89	14.81	0	144.82	0.01	25.97	0.07	0.17	6.1	10.23	75.85	3.12	13.25	24.98	0.23
BT2009290048LNCTB	tissue	LUAD	Positive	2.4	33.9	1.2	0.45	2.89	930.67	0.32	0.01	20.8	0.6	14.76	0.11	199.9	0.85	33.63	0.16	0.18	5.99	20.13	3.69	3.98	16.31	43.17	0.53
BT2009300329LNCBP	ctDNA	LUAD	Positive	0.03	37.11	1.2	0.17	2.59	818.5	0	0	6.77	1.22	21.76	0.01	161.2	0	26.56	0	0.22	5.45	456.8	1001	12.76	14.1	67.7	0.48
BT2010010329LNCTB	tissue	LUAD	Negative	0	37.3	0.25	0.17	5.05	947.64	0	0	16.2	1.73	11.78	0	89.01	0	19.97	0	1.18	6.64	312.8	45.32	4.86	12.64	27.69	71
BT2010130328LNCTB	tissue	LUSC	Negative	3.88	36.1	0.38	0.21	2.01	757.87	0.42	3.85	10.8	0.14	18.49	0	140.74	0	36.9	0.1	0.17	5.04	12.7	12.86	10.27	14.11	39.29	9.28
BT2010270192LNCBP	ctDNA	LUAD	Positive	2.22	28.16	0.53	0.06	2.25	1026.34	0.07	0	19.65	0.43	16.03	0	169.26	0	36.44	0	0.14	8.54	16.5	42.81	14.96	15.53	35.19	0.3
BT2010290293LNCTB	tissue	LUSC	Negative	2.1	29.62	0.35	0.19	1.44	1254.92	0	0.54	9.32	0.64	18.02	0	158.32	0	18.19	0	0.17	6.39	16.9	5.1	14.37	11.13	57.28	26.6
BT2010310284LNCBP	ctDNA	LUAD	Negative	2.6	0	0.83	0.1	1.71	1130.37	0.16	0	13.6	0.08	24.91	3.9	343.69	0	22.63	0.06	0.13	6.88	77.34	2.95	2.49	13.73	42.13	0.85
BT2010300336LNCTB	tissue	LUAD	Positive	1.2	76.55	1.68	0.19	1.76	593.12	0.33	0	10.87	0.33	8.09	0	258.86	0	53.85	0.09	0.05	5.75	21.2	20.18	4.4	12.76	35	0.84
BT2011030166LNCTB	tissue	LUAD	Positive	2.45	37.83	0.12	0.22	1.75	1022.37	0.01	0.01	12.56	0.94	9.17	0.01	162.07	0.01	39.16	0.09	0.18	6.52	22.02	29.97	11.13	19.49	28.15	0.37
BT2011050095LNCBP	ctDNA	LUSC	Negative	0.41	33.71	0.85	0.11	2.41	923.22	0	0	13.18	0.03	9.43	0	148.57	0	33.27	0	0.14	7.51	16.19	16.15	23.39	61.44	33.31	3.79
BT2011070308LNCTB	tissue	LUAD	Positive	1.14	46.1	0.22	0.28	2.42	834.91	0.23	0	11.58	0.55	34.84	0.04	144.95	0	22.24	0.07	0.1	8.51	60.57	13.07	4.29	12.62	29.85	0.19
BT2011070305LNCBP	ctDNA	LUAD	Negative	2.5	31.92	1.51	0.17	2.36	1075.67	0	0	9.77	0.24	23.62	0.04	181.86	0	23.9	0.08	0.04	8.52	32.22	603	8.78	21.76	38.24	0.79
BT2004280118LNCBP	ctDNA	LUAD	Negative	1.44	29.69	0.23	0.19	2.4	741.79	0	0	15.24	0.63	7.54	0	164.96	0	23.06	0.03	0.1	8.36	16.21	8.01	2.66	14.12	39.88	0.72
BT2011070367LNCBP	ctDNA	LUAD	Negative	0.74	33.58	0.61	0.3	2.2	1025.23	0.14	0	21.08	0.26	13.87	0.04	206.63	0	20.11	0.05	0.02	8.83	90.46	90.37	1.76	14.64	37.17	0.72
BT2011110047LNCBP	ctDNA	LUAD	Negative	0.39	34.78	0.17	0.01	2.14	807.33	0.01	0.01	14.73	0.01	10.73	0.01	167.55	0.01	31.25	0.01	0.2	7.75	38.64	782.9	6.05	20.61	46.44	0.4
BT2011110519LNCBP	ctDNA	LUAD	Negative	0.47	43.65	0.25	0.06	1.82	725.85	0.01	0.01	8.24	0.35	8.77	0.1	210.99	0.01	54.64	0.01	0.38	6.39	10.27	23.7	3.15	11.52	21.42	1.71
BT2011140081LNCTB	tissue	LUAD	Positive	1.85	22.75	0.46	0.12	2.05	666.3	0.01	0.01	12.73	0.18	14.36	0.01	151.07	0.01	21.37	0.01	0.22	7.88	11.18	5.65	4.72	20.56	24.1	0.54
BT2011170200LNCBP	ctDNA	LUAD	Negative	2.95	41.75	0.32	0.25	2.75	994.35	0.55	3.23	16.13	0.9	6.27	0.01	160.03	0.01	46.91	0.01	0.16	8.89	37.99	8.88	4.56	18.52	61.55	2.53
BT2011180377LNCBP	ctDNA	LUAD	Negative	4.61	0.55	1.58	0.04	2.33	736.99	0.01	0.01	11.4	0.04	14.75	0.88	219.67	0.01	21.23	0.01	0.05	8.14	9.67	129.5	8.7	18.15	55.62	0.82
BT2011180396LNCTB	tissue	LUAD	Positive	1.21	30.74	1.5	0.16	1.56	1401.08	0.01	0.01	10.05	0.74	10.9	0.01	93.32	0.01	32.76	0.01	0.17	6.04	3102	1001	162.3	140.2	21.62	8.86
BT2011240221LNCBP	ctDNA	LUAD	Positive	0.05	19.9	0	0.67	6.51	1099.58	0	0	16.11	0	20.82	0	706.55	0	26.46	0	0	6.3	9.49	15.72	2.14	14.99	46.53	0.73
BT2011200424LNCTB	tissue	LUAD	Positive	2.79	20.17	0.01	0.01	3.66	1101.28	0.01	0.01	9.4	0.07	23.43	1.22	51.33	0.07	21.44	0.01	0.12	8.53	25.7	2.56	5.98	12.9	73.3	1.1
BT2012040292LNCTB	tissue	LUAD	Negative	5.25	34.59	2.08	0.17	1.87	862.32	0.11	0.01	3.05	1.13	13.75	0.01	107.78	0.01	47.47	0.01	0.49	5.13	17	10.7	7.53	12.8	315	5.49
BT2012040290LNCBP	ctDNA	LUSC	Negative	1.98	27.91	0.99	0.05	2.21	813.17	0.01	0.01	9.07	0.5	31.92	0.01	113.93	0.01	21.3	0.01	0.2	6.99	58.9	2.83	101	23.87	58.04	3.3
BT2012040286LNCTB	tissue	LUAD	Negative	3.11	23.61	1.42	0.01	2.17	984.85	0.01	0.01	18.64	0.24	17.14	0.01	86.34	0.01	34.55	0.01	0.15	4.96	274.8	16.06	4.41	9.01	36.99	13.73
BT2003270192LNCTB	tissue	LUAD	Positive	0.54	24.18	0.3	0.01	2.21	754.58	0.01	0.01	11.67	0.21	5.2	0.01	200.84	0.01	19.79	0.01	0.22	7.41	398.2	145.17	7.62	13.7	44.42	3.1
BT2012050366LNCTB	tissue	LUAD	Negative	0.55	34.43	0.51	0.24	2.3	1258.29	0.01	0.01	9.26	1.15	13.8	0.01	140.05	0.01	32.68	0.01	0.22	5.71	117.9	2.58	8.03	24.57	24.42	0.7
BT2012050368LNCTB	tissue	LUAD	Negative	1.23	39.42	0.01	0.16	2.38	1006.29	0.01	0.01	14.11	0.09	11.87	0.01	150.13	0.01	46.96	0.13	0.3	5.82	18.95	137.8	23.64	22.79	57.49	1.08
BT2012100223LNCTB	tissue	LUAD	Positive	1.18	27.34	0.55	0.07	1.52	725.81	0.12	0	19.39	0.39	7.37	0	155.94	0	26.07	0	0.2	5.59	144.1	179.6	32.66	29.59	28.14	2.65
BT2012100221LNCBP	ctDNA	LUAD	Positive	0.53	36.27	0.36	0	1.53	761.41	0	0	11.35	0.54	20	0	119.76	0	25.31	0	0.02	7.44	10.7	11.89	12.02	23.76	67.08	0.8
BT2012170311LNCTB	tissue	LUAD	Positive	12.32	31.12	0.24	0.15	2.26	1044.4	0	0	13.18	0	12.86	0	165.51	0	26.96	0.08	0.02	7.72	13.6	10.08	5.23	28.87	55.93	0.85
BT2012190015LNCBP	ctDNA	LUAD	Negative	1.94	31.57	0.78	0.12	1.98	698.49	0.01	0.01	15.1	0.47	20.42	0.01	179.06	0.01	39.97	0.01	0.01	7.15	9.2	3.06	2.41	8.7	66.75	1.5
BT2012240153LNCTB	tissue	LUAD	Negative	1.87	36.08	0.47	0.14	1.86	832.56	0.07	0	8.88	0.61	23.03	0	179.85	0	49.67	0	0.14	4.06	7.36	0.53	1.79	10.82	47.7	0.79
BT2012240156LNCTB	tissue	LUAD	Positive	0.9	26.33	0	0.04	1.27	916.65	0.06	0	5.4	0.39	7.68	0	90.01	0	19.65	0	0.05	3.74	160.4	355.9	9	18.07	24.62	0.51
BT2101010318LNCTB	tissue	LUAD	Positive	2.52	30.06	0.13	0.14	2.02	829.92	0.01	0.01	11.41	0.13	7.45	0.01	218.16	0.01	44.86	0.01	0.01	6.61	13.58	4.48	5.55	13.57	47.24	1.07
BT2101050172LNCTB	tissue	LUAD	Positive	0.64	27.65	0.01	0.1	1.53	915.43	0.01	0.01	9.81	0.48	13.73	0.01	146.03	0.01	29.65	0.01	0.21	5.66	110.7	190.3	2.65	11.78	24.14	0.54
BT2101090260LNCTB	tissue	LUAD	Positive	0.8	37.04	0.25	0.01	2.51	1236.33	0.01	0.01	10.24	0.3	11.68	0.01	172.1	0.01	33.96	0.01	0.06	5.89	22.3	1.96	4.34	14	32.31	1.05
BT2101090258LNCTB	tissue	LUAD	Negative	0.01	38.48	0.13	0.01	2.37	957.77	0.01	0.01	10.79	0.75	17.96	0.01	176.1	0.14	41.4	0.01	0.01	7.22	62.95	58.58	4.94	14.53	44.75	0.82
BT2101090257LNCTB	tissue	LUAD	Negative	0.93	36.14	0.01	0.01	2.26	1237.28	0.01	0.01	7.55	0.79	20.04	0.01	113.21	0.32	33.1	0.01	0.11	4.99	315.6	4.06	3.03	21.2	27.98	1.11
BT2101200348LNCTB	tissue	LUAD	Positive	0.71	15.97	0.58	0.14	1.98	660.06	0.01	0.01	9.76	0.29	8.18	0.01	326.9	0.01	21.53	0.01	0.21	6.4	6.89	4.07	3.49	15.69	36.53	1.03
BT2101200342LNCTB	tissue	LUSC	Negative	1.34	28.34	0.01	0.08	1.09	1137.91	0.01	0.01	10.81	0.2	13.96	0.01	136.28	0.01	24.65	0.01	0.06	5.9	151.1	7.88	3.96	18.45	48.15	0.85
BT2101200344LNCBP	ctDNA	LUSC	Negative	0.04	43.9	0.01	0.16	1.7	978.31	0.01	0.01	17.7	0.72	8.35	0.01	192.03	0.01	41.16	0.01	0.23	5.93	17.16	2.36	2.81	10.01	44.42	1.02
BT2101190179LNCBP	ctDNA	LUAD	Negative	10.69	33.66	0.4	0.23	1.63	1524.64	0.01	0.01	9.89	0.27	2.72	0.01	11423.2	0.01	35.51	0.01	0.36	4.73	750.2	7.08	2.16	13.76	24.32	0.88
BT2101290267LNCBP	ctDNA	LUAD	Positive	2.96	32.97	0.39	0.25	1.63	615.24	0.01	0.01	10.14	0.61	21.48	0.01	423.59	0.01	21.26	0.05	0.07	7.37	7.01	1.42	8.25	15.57	27.74	1.12
BT2101300285LNCTB	tissue	LUAD	Positive	1.43	33.98	0.47	0.09	1.71	1191.47	0.01	0.01	6.3	0.58	14.83	0.01	101.5	0.01	30.05	0.01	0.16	5.14	206.8	45.03	8.55	12.13	46.63	0.93
BT2101300106LNCTB	tissue	LUAD	Negative	1.68	30.35	2.48	0.02	1.72	880.86	0.01	0.01	8.95	0.55	30.86	0.01	166.63	0.01	31.65	0.01	0.06	7.46	35.54	4.1	2.28	8.21	31.29	3.3
BT2102060134LNCBP	ctDNA	LUAD	Negative	0.61	24.44	1.05	0.13	1.8	827.46	0.17	0	14.83	0.63	7.68	0	155.77	0	28.88	0	0.2	6.21	286	88.45	23.54	26.74	40.36	5.72
BT2102280272LNCBP	ctDNA	LUAD	Negative	2.46	33.86	0.83	0.12	2.03	818.65	0.3	0	13.04	1.01	7.31	0.11	137.59	0	36.59	0.12	0.18	4.62	74.92	69.73	46.12	16.96	19.02	0.79
BT2103020306LNCTB	tissue	LUAD	Negative	1.89	15.75	0.27	0.07	1.36	647.95	0.09	0	13.91	0.14	8.07	0	82.25	0	24.69	0	0.31	6.73	19.84	61.6	6.01	12.46	45.29	1.28
BT2102280271LNCBP	ctDNA	LUAD	Positive	2.79	32.52	0.15	0.26	1.09	915.93	0.18	0	9.43	0.35	9.31	0.04	124.16	0	29.78	0.08	0.24	4.55	1966	1001	39.72	24.98	37.21	0.65
BT2103010015LNCBP	ctDNA	LUAD	Negative	0.97	37.65	0.07	0.08	0.81	756.96	0.16	0	13.1	0.58	3.85	0	120.66	2.87	27.69	0.02	0.22	4.77	48.34	2.49	5.45	18.52	54.56	0.48
BT2103040404LNCTB	tissue	LUAD	Positive	0.77	36.44	0	0	0.72	896.1	0.21	0	9.96	0.48	3.77	0	198.31	0	36.94	0	0.13	6.19	22.18	21.1	20.57	44.53	56.2	11.7
BT2103050001LNCTB	tissue	LUAD	Positive	1.76	37.85	0.14	0.29	1.21	1078.22	0.03	4.65	16.52	1.11	2.43	0	191.6	0	42.15	0	0.33	5.96	16.47	2.81	4.49	14.63	29.15	0.85
BT2103070331LNCBP	ctDNA	LUSC	Negative	0.45	33.52	3.88	0.03	1.19	1703.52	0.18	0.28	10.21	0.3	6.02	0.05	107.39	0	40.85	0	0.15	5.49	73.34	0.33	8.23	143.6	48.78	0.48
BT2103070337LNCTB	tissue	LUAD	Positive	1.32	39.82	0.24	0.27	1.07	2002.12	0	0	17.67	0.81	1.86	0.12	170.3	0	37.38	0	0.12	3.6	195.9	39.43	2.21	15.17	35.36	0.6
BT2103100402LNCBP	ctDNA	LUAD	Negative	0.51	39.44	0.28	0.15	0.91	953.57	0.07	0.01	16.81	0.45	3.58	0.01	140.65	0.01	38.69	0.01	0.1	4.41	7.62	3.37	3.56	14.33	42.57	0.5
BT2103120220LNCTB	tissue	LUAD	Positive	0.08	0.11	0.05	0.02	0.18	100.38	0.02	0	1.53	0.11	0.69	0.37	8.98	0.14	1.77	0	0.02	0.54	302	130	25.4	53.9	45.7	1.09
BT2103200301LNCTB	tissue	LUAD	Negative	1.32	32.9	0.52	0.14	1.2	654.01	0.34	0.01	10.23	1.07	15.66	0.01	199.52	0.01	44.62	0.04	0.06	6.23	10.6	4.62	6.06	16.47	41.51	2.4
BT2103290091LNCTB	tissue	LUAD	Positive	0.96	1.75	0.06	0.04	1.05	991.4	0.03	0.01	8.25	1.11	5.17	0.4	171.64	0.44	20.35	0	0.21	3.88	262	23.8	23.14	31.8	93.5	2.04
BT2103290089LNCTB	tissue	LUAD	Negative	1.64	0.93	6.89	0.07	1.37	989.91	0.03	0.01	8.91	0.73	22.79	0.68	94.32	0.76	39.58	0.04	0.2	5.79	389.6	17.91	12.53	15.65	44.48	5.52
BT2104040113LNCBP	ctDNA	LUAD	Positive	0.11	0.01	0.34	0.01	1.05	926.65	0.05	0.01	10.1	0.01	6.67	2.85	118.74	0.01	16.61	0.01	0.11	6.94	34.06	38.87	15.17	11.72	38.93	1.9
BT2104150462HNCBC	ctDNA	LUAD	Negative	1.35	0.19	0.06	0.05	0.93	853.47	0.3	0.01	6.62	0.01	8.51	1.55	215.35	0.01	12.89	0.01	0.19	5.97	35.96	6.55	4.43	14.69	26.21	2.08
BT2104180343LNCBP	ctDNA	LUAD	Negative	1.22	0.01	0.26	0.05	0.8	579.2	0.01	0.01	9.8	0.76	7.21	2.02	157.93	0.01	16.13	0.01	0.15	6.4	14.33	12.86	2.93	16.34	60	0.94
BT2104180342LNCBP	ctDNA	LUAD	Negative	3.11	0.84	1.17	0.2	1.05	825.58	0.01	0.01	19.02	0.59	8.76	1.21	560.16	0.01	27.18	0.01	0.17	7.47	12.24	70.07	2.31	8.71	32.64	0.4
BT2004250171LNCBP	ctDNA	LUAD	Negative	0.58	20.17	0.34	0.07	2.57	722.49	0.22	0	9.65	0	28.73	0.04	216.36	0	19.31	0	0.1	7.16	259.9	1001	40	46.74	97.41	1.22
BT2008270447LNCTB	tissue	LUAD	Positive	1.09	23.88	3.47	0.16	2.38	667.44	0.21	0	13.43	0	14.15	0.13	229.9	0	20.6	0	0	5.74	15.49	6.64	4.6	18.88	64.47	0.26
BT2009180340LNCBP	ctDNA	LUAD	Positive	2.6	29.12	0.52	0.15	2.61	696.16	0.78	0	15.52	0	26.95	0.17	109.99	0	23.23	0	0	6.33	338.6	476.5	5.17	7.31	41.15	0.35
BT2012240157LNCTB	tissue	LUAD	Positive	0.1	22.19	0	0.16	2.66	648.8	0.2	0	5.23	1.14	10.71	0	122.27	0	0	0	0.02	7.68	14.71	2.77	2.05	14.78	32.79	0.74
BT2012240380LNCBP	ctDNA	LUAD	Negative	0	0	0	0.15	2.5	840.21	0.09	0	15.32	0.68	3.79	2.81	220.63	0	0	0	0.05	5.56	16.36	90.66	5.99	15.57	41.03	1.41
BT2101300104LNCTB	tissue	LUAD	Positive	0	0.27	0.24	0.26	2.8	927.51	0.1	0	12.76	1.54	9.3	2.74	122.09	0	1.96	0	0.64	7.15	29.68	2.95	15.43	23.67	44.26	2.1
BT2102060215LNCTB	tissue	LUAD	Positive	1.38	22.43	3.55	0.21	1.82	649.16	0.32	0.01	7.03	0.59	14.82	0.01	124.85	0.01	35.15	0.09	0.31	6.3	4.01	3.26	2.98	10.52	47.58	0.82
BT2102070178LNCBP	ctDNA	LUAD	Negative	0.39	49.42	0.26	0.4	2.66	1039.1	0.02	0	15.5	0.33	12.82	0.09	175.19	0	30.56	0	0	6.97	6.03	1.85	2.9	10.3	32.9	1.83
BT2102190297LNCTB	tissue	LUAD	Positive	0.55	24.18	0.29	0.01	3.14	752.54	0.01	0.01	13.41	0.11	5.2	0.01	199.84	0.01	19.11	0.01	0.31	7.11	20	11.8	1.36	13.35	48.8	0.51
BT2102200399LNCBP	ctDNA	LUSC	Negative	2.59	84.25	0.39	0.34	2.08	789.66	0.35	0	10.97	2.24	9.99	0	164.97	0	29.82	0	0.2	6.43	11.35	49.6	2.46	11.7	32.34	0.65
BT2103200304LNCTB	tissue	LUAD	Negative	0.54	61.87	1.17	0.14	1.19	54.75	0.11	3.13	13.31	0.54	13.68	0.1	196.5	0.1	7.01	0	0.19	5.11	157.9	9.09	7.14	12.12	42.26	2.13
BT2104030171LNCTB	tissue	LUAD	Negative	1.26	0.01	1.45	0.3	2.19	562.21	0.2	0.01	7.52	1.05	8.35	1.73	163.63	0.01	8.07	0.02	0.01	5.45	7.49	37.54	3.05	17.13	20.32	0.48
BT2104090003LNCTB	tissue	LUAD	Positive	1.11	45.12	0.19	0.31	3.42	851.11	0.21	0	11.38	0.54	34.84	0.04	143.11	0	21.22	0.07	0.1	8.74	12.8	11.51	2.87	10.43	49	0.92
BT2104090004LNCTB	tissue	LUSC	Positive	0.85	60.7	0	0.13	2.13	1234.98	0.03	0	8.52	0.61	8.43	0	146.46	0	27.28	0	0.62	4.61	92.6	10.5	26.16	16.3	21.7	1.13
BT2105010382LNCTB	tissue	LUAD	Positive	0.77	0.01	0.08	0.01	0.52	1008.18	0.01	0.01	7.2	0.01	7.24	1.5	166.44	0.01	20.64	0.01	0.06	6.12	12	1001	7.04	25.92	36.98	0.43
BT2104280380HNCBP	ctDNA	LUAD	Negative	0.67	1.63	0.88	0.09	0.48	896.34	0.01	0.01	12.44	0.19	2.74	1.88	138.96	0.01	34.78	0.01	0.01	5.33	29.94	2.72	6.17	10.44	34.48	4.07
BT2105010335LNCBP	ctDNA	LUAD	Negative	0.01	0.9	0.15	0.04	0.46	982.23	0.01	0.01	5.94	0.01	3.96	1.14	202.68	0.01	43.42	0.01	0.07	4.66	7.87	3.52	1.88	11.76	64.49	0.93
BT2105090166LNCBP	ctDNA	LUAD	Positive	1.27	63.43	0.43	0.4	1.91	825.92	0.02	0	13.57	1.43	4.05	0.01	163.09	0	30.56	0	0.13	4.28	13.48	17.61	2.51	13.6	44.01	1.59
BT2105100219HNCBP	ctDNA	LUAD	Positive	2.41	0.01	0	0.04	2.57	813.86	0.01	0.01	11.63	1.39	18.47	2.14	123.55	0.01	17.6	0.01	0.49	6	105.7	90.84	9.04	31.46	32.87	0.49
BT2105210437LNCTB	tissue	LUAD	Positive	0.4	35.11	0.14	0.01	1.14	864.99	0.01	0.01	7.73	0.01	10.11	0.01	167.55	0.01	32.22	0.01	0.1	8.75	70.88	161.7	8.04	19.47	24.01	0.92
BT2105270009LNCBP	ctDNA	LUAD	Positive	0.67	0.67	1	0.12	2.73	1122.23	0.01	0.01	19.13	0.98	14.16	2.79	273.46	0.01	45.39	0.12	0.25	7.37	6.85	3.23	2.27	13.32	35.43	1.35
BT2106040362LNCTB	tissue	LUSC	Negative	1.26	1.65	0.7	0.01	1.71	778.94	0.1	0.1	7.2	0.01	7.2	1.65	237.53	0.07	45.11	0.1	0.01	6.3	9.89	3.97	3.41	10.39	45.15	1.21
BT2106060021LNCTB	tissue	LUAD	Positive	0	52.54	0	0.23	2.65	773.81	0	0	14.04	2.79	15.18	0	234.94	0.4	18.34	0	0.99	5.75	60.35	422.2	8.05	15.44	35.55	0.9
BT2106080384LNCTB	tissue	LUAD	Positive	1.81	0.17	0.54	0.1	1.86	825.06	0.01	0.1	7.31	0.01	9.74	1.74	196.3	0.01	32.67	0.1	0.29	4.42	10.37	11.17	1.75	12.18	53.99	0.54
BT2106100146LNCBP	ctDNA	LUAD	Positive	0.01	0.53	0.4	0.19	2.21	957.95	0.01	0.01	11.81	0.22	9.03	1.57	125.18	0.01	21.79	0.01	0.04	5.18	12.06	8.61	3.77	18.61	34.66	1.02
